# Supplementary material for: Genome-wide DNA methylation analysis in Chinese Chenghua and Yorkshire pigs
Source: BMC Genom Data. 2021 Jun 16;22:21. doi: 10.1186/s12863-021-00977-0 (PMC8207654; doi:10.1186/s12863-021-00977-0)
Supplement: Supplementary file 1 — Additional file 1: Table S1. Summary of hypermethylation regions in CHP vs. YP. [file 12863_2021_977_MOESM1_ESM.xlsx]

## Sheet: CH-Y_Diff25p.hypo_region
Table S1. Summary of hypermethylation regions in CHP vs. YP.
chr	start	end	pvalue	qvalue	meth.diff
1	1377001	1377500	2.62156e-72	1.05923e-71	-26.3569
1	3385001	3385500	0	0	-27.5343
1	8851501	8852000	9.35204e-218	1.42623e-216	-25.9807
1	15705001	15705500	0	0	-29.732
1	19793501	19794000	0	0	-40.2702
1	60361001	60361500	1.24217e-97	6.82289e-97	-26.0707
1	95783501	95784000	0	0	-40.561
1	106498501	106499000	0	0	-25.1476
1	116382501	116383000	2.07801e-129	1.55786e-128	-30.674
1	126064001	126064500	4.53264e-167	4.73785e-166	-38.5084
1	126093001	126093500	1.46735258697475e-315	4.12428179558142e-314	-33.5907
1	189993001	189993500	0	0	-28.2026
1	191202501	191203000	8.63826e-176	9.66205e-175	-34.6871
1	221583001	221583500	0	0	-26.9412
1	252157001	252157500	3.36206e-300	8.63566e-299	-26.8664
1	253479501	253480000	0	0	-34.8397
1	253573001	253573500	8.38939e-222	1.31772e-220	-26.6482
1	260576001	260576500	0	0	-27.9742
1	267181501	267182000	1.60922e-149	1.44756e-148	-30.694
1	268009001	268009500	2.12146e-249	4.01296e-248	-27.0689
1	268664501	268665000	0	0	-34.1036
1	270254001	270254500	5.18793e-127	3.80296e-126	-34.6838
1	271981501	271982000	1.1948e-222	1.88806e-221	-27.0574
1	272572001	272572500	0	0	-27.9345
1	272601001	272601500	0	0	-47.7959
1	274230501	274231000	0	0	-28.9305
2	2275001	2275500	0	0	-39.9662
2	2618501	2619000	2.41267e-216	3.64249e-215	-35.638
2	3223001	3223500	0	0	-27.9566
2	12443001	12443500	0	0	-29.1767
2	17218001	17218500	2.08698e-176	2.34595e-175	-25.3343
2	17818001	17818500	2.99992e-259	6.03566e-258	-41.9233
2	40132001	40132500	0	0	-27.3101
2	40507501	40508000	1.74641e-285	4.1561e-284	-31.1241
2	135774001	135774500	9.19119e-299	2.34126e-297	-26.6594
2	137277501	137278000	9.24052e-189	1.14649e-187	-29.284
2	143817001	143817500	0	0	-25.5538
2	151687501	151688000	0	0	-41.3497
3	921501	922000	3.49238e-110	2.17531e-109	-28.2362
3	1049501	1050000	0	0	-29.9089
3	1478501	1479000	0	0	-29.0416
3	2284001	2284500	1.79824e-164	1.83599e-163	-29.3774
3	11578501	11579000	8.10247e-167	8.44453e-166	-28.352
3	15388501	15389000	0	0	-27.2668
3	31034001	31034500	0	0	-26.3612
3	31691001	31691500	0	0	-26.1862
3	40260001	40260500	0	0	-27.7817
3	41118001	41118500	8.64708e-142	7.27468e-141	-34.8253
3	97581501	97582000	1.85782e-206	2.63331e-205	-27.3138
3	118501001	118501500	0	0	-35.8144
3	118815001	118815500	0	0	-37.0569
3	121804001	121804500	1.52152e-203	2.11325e-202	-40.3523
3	124964501	124965000	0	0	-26.4544
3	125731501	125732000	3.48125e-99	1.94147e-98	-37.3515
3	126224501	126225000	0	0	-31.5375
3	126263501	126264000	3.3862e-160	3.34038e-159	-28.0087
3	126842001	126842500	0	0	-26.9806
3	131476001	131476500	0	0	-33.2986
3	131549001	131549500	2.85577e-129	2.13761e-128	-28.6838
4	1944001	1944500	0	0	-28.4905
4	33635501	33636000	1.87369e-297	4.7301e-296	-38.7511
4	101018501	101019000	1.21559e-265	2.53616e-264	-25.3066
4	104218501	104219000	0	0	-25.7912
4	116899501	116900000	1.14383e-260	2.32063e-259	-30.0231
5	1462001	1462500	0	0	-39.7217
5	1627001	1627500	2.41814e-140	2.00543e-139	-33.2152
5	2718501	2719000	1.99699e-215	2.99754e-214	-36.5785
5	5080001	5080500	0	0	-27.7348
5	9539001	9539500	1.46303e-149	1.3164e-148	-30.5961
5	59021001	59021500	4.53235596249593e-314	1.26185479997211e-312	-30.7484
5	62823501	62824000	0	0	-28.8828
5	64019501	64020000	2.66323e-172	2.8984e-171	-30.7117
5	64782001	64782500	9.97708e-136	7.93775e-135	-27.9482
5	64826001	64826500	1.21427e-295	3.04383e-294	-26.5698
5	66330501	66331000	1.18469e-181	1.39084e-180	-25.3629
5	80637001	80637500	0	0	-28.482
5	87321001	87321500	4.49385e-272	9.79236e-271	-31.9575
5	94351501	94352000	4.06989e-214	6.06999e-213	-41.6057
5	103904501	103905000	0	0	-30.5974
6	884001	884500	7.11632e-191	8.9926e-190	-37.399
6	987501	988000	0	0	-25.8481
6	2001001	2001500	0	0	-38.689
6	3063001	3063500	1.43433e-74	5.98062e-74	-26.7084
6	4188501	4189000	0	0	-36.7371
6	7253001	7253500	3.02962e-69	1.17682e-68	-25.7644
6	9384001	9384500	0	0	-25.1818
6	13730501	13731000	0	0	-25.2388
6	34163501	34164000	1.48947e-61	5.22518e-61	-29.3801
6	40713001	40713500	1.01731e-163	1.03089e-162	-30.9666
6	41226001	41226500	0	0	-27.9332
6	77389501	77390000	0	0	-33.7257
6	77566001	77566500	0	0	-34.5983
6	77566501	77567000	0	0	-52.1502
6	80002001	80002500	3.15065e-184	3.77217e-183	-26.8804
6	81867001	81867500	5.36237e-277	1.20696e-275	-25.6003
6	109084001	109084500	6.65836e-238	1.16266e-236	-36.6723
6	149213001	149213500	1.41919e-294	3.53787e-293	-25.1431
6	157732501	157733000	1.4855e-191	1.88845e-190	-28.8728
6	158146501	158147000	0	0	-38.9303
6	163155001	163155500	0	0	-38.8532
6	164980501	164981000	3.00864e-224	4.80826e-223	-42.1545
6	165160001	165160500	3.97294e-275	8.81912e-274	-28.5051
7	251501	252000	1.47943e-272	3.23731e-271	-41.7859
7	384501	385000	0	0	-36.226
7	385001	385500	0	0	-40.7413
7	451001	451500	0	0	-30.3139
7	571501	572000	0	0	-26.421
7	572001	572500	0	0	-27.7287
7	2176501	2177000	0	0	-25.534
7	3308501	3309000	0	0	-25.4113
7	9373501	9374000	0	0	-32.4652
7	9860501	9861000	0	0	-31.0092
7	37148501	37149000	9.42074e-120	6.44637e-119	-27.9663
7	46382001	46382500	0	0	-33.4815
7	96593501	96594000	2.87247e-276	6.4418e-275	-27.9196
7	97081501	97082000	4.11542e-148	3.65536e-147	-29.2709
7	97716501	97717000	1.47791e-70	5.83965e-70	-25.3227
7	98402001	98402500	0	0	-33.0328
7	98890001	98890500	8.50292e-306	2.25771e-304	-41.7118
7	114364001	114364500	0	0	-28.0138
7	115542001	115542500	6.89961e-127	5.0544e-126	-26.8052
7	121210501	121211000	0	0	-25.0884
8	2597501	2598000	1.95874e-140	1.62643e-139	-38.2328
8	3740001	3740500	1.26025e-91	6.49179e-91	-25.2036
8	3773001	3773500	0	0	-27.7929
8	4383501	4384000	4.7094e-82	2.1608e-81	-25.1899
8	42206501	42207000	3.40741e-254	6.61936e-253	-39.9108
8	82388501	82389000	5.61586e-196	7.37466e-195	-26.751
9	3216001	3216500	3.47617e-203	4.81524e-202	-29.8028
9	4422501	4423000	0	0	-28.9759
9	39097501	39098000	0	0	-35.7363
10	7626001	7626500	2.35213e-93	1.23666e-92	-32.8653
10	14269001	14269500	2.59132e-167	2.71326e-166	-28.7852
10	17684501	17685000	6.61271e-277	1.4874e-275	-26.5272
10	29203501	29204000	1.69639e-111	1.07113e-110	-36.9239
10	43955501	43956000	0	0	-29.1403
10	44114001	44114500	2.92602e-252	5.62288e-251	-25.4448
10	57847501	57848000	1.09469e-80	4.93868e-80	-25.0415
10	59140501	59141000	2.51559e-100	1.41871e-99	-27.712
10	66940501	66941000	1.56142e-175	1.74159e-174	-27.4724
10	68144001	68144500	9.17242e-154	8.57227e-153	-34.8642
11	1892001	1892500	0	0	-33.3758
11	4708501	4709000	0	0	-28.8823
11	7716001	7716500	1.09063e-159	1.07196e-158	-30.469
11	8410001	8410500	5.04829e-125	3.63717e-124	-27.3795
11	18262001	18262500	1.77846e-53	5.5233e-53	-37.978
11	19856501	19857000	1.42792e-138	1.16593e-137	-31.0985
11	48085001	48085500	4.65671e-96	2.51736e-95	-27.7761
11	65096501	65097000	1.81001e-261	3.68877e-260	-30.2451
12	2822001	2822500	1.82197e-252	3.50423e-251	-25.7521
12	6855501	6856000	0	0	-32.6263
12	7829001	7829500	1.28457067918724e-322	3.74995825193506e-321	-26.2655
12	7973501	7974000	0	0	-25.2135
12	8167501	8168000	4.37073e-71	1.74031e-70	-27.1849
12	34816001	34816500	0	0	-42.5091
12	38025001	38025500	2.58034e-116	1.70682e-115	-25.7618
12	44086501	44087000	4.73388e-171	5.09941e-170	-27.3309
12	44742001	44742500	0	0	-27.2736
12	45349001	45349500	0	0	-27.601
12	60048001	60048500	0	0	-36.7986
13	2745001	2745500	0	0	-29.3645
13	29430001	29430500	0	0	-31.0951
13	69294501	69295000	0	0	-43.8552
13	71419001	71419500	0	0	-27.96
13	89478501	89479000	2.62882e-259	5.29532e-258	-29.0504
13	137132501	137133000	0	0	-25.2638
13	195295501	195296000	8.80387e-233	1.4863e-231	-30.9988
13	196031001	196031500	8.14063e-134	6.36666e-133	-29.3543
13	202642001	202642500	3.85696e-224	6.15818e-223	-26.4842
13	205948501	205949000	0	0	-26.4655
13	207831001	207831500	0	0	-25.5442
13	207946501	207947000	0	0	-30.9586
14	4265001	4265500	2.25409e-227	3.68147e-226	-38.5174
14	13106001	13106500	8.43374e-263	1.73287e-261	-33.6655
14	28072001	28072500	0	0	-26.6471
14	99610001	99610500	0	0	-36.0829
14	125402001	125402500	5.04343e-286	1.20277e-284	-30.4276
14	126438501	126439000	8.03341e-214	1.19576e-212	-52.9748
14	130316001	130316500	0	0	-30.3797
14	132492501	132493000	5.62679e-282	1.30914e-280	-34.8839
14	137534501	137535000	0	0	-25.1074
14	140956501	140957000	0	0	-29.1413
15	24727001	24727500	0	0	-29.4404
15	30559001	30559500	1.03672e-149	9.34432e-149	-25.226
15	44631501	44632000	2.33361e-217	3.54768e-216	-27.8601
15	47878001	47878500	3.30884e-73	1.35479e-72	-30.7407
15	53145501	53146000	9.00662e-193	1.15407e-191	-49.8385
15	54524001	54524500	0	0	-27.581
15	131999501	132000000	3.86797e-273	8.49416e-272	-30.4765
15	134273001	134273500	0	0	-38.4759
15	135761501	135762000	2.03429e-274	4.49506e-273	-25.6243
15	140277501	140278000	4.17935e-172	4.54183e-171	-30.3741
16	18467501	18468000	1.24532e-213	1.8508e-212	-33.1385
16	21789501	21790000	1.77486e-155	1.6829e-154	-27.4881
16	41222001	41222500	1.90614e-76	8.14716e-76	-26.9683
16	46495001	46495500	0	0	-37.3812
16	55122001	55122500	6.80831e-294	1.69224e-292	-25.009
16	55545501	55546000	0	0	-31.7478
16	71269501	71270000	1.33925e-248	2.51436e-247	-31.1629
16	75229501	75230000	0	0	-28.8145
16	75776501	75777000	0	0	-30.9077
16	75777001	75777500	0	0	-47.8615
16	77564001	77564500	3.31742e-269	7.07397e-268	-27.2759
16	78292501	78293000	0	0	-31.1888
16	78641001	78641500	0	0	-32.3822
16	79321001	79321500	0	0	-32.7557
17	12715001	12715500	2.35362e-296	5.91742e-295	-27.9861
17	13907501	13908000	1.93177e-177	2.18967e-176	-37.5674
17	36287001	36287500	1.4446e-161	1.43784e-160	-26.4612
17	52790001	52790500	0	0	-28.02
17	54732501	54733000	1.56169330115844e-311	4.27580226226109e-310	-36.2717
17	57832501	57833000	3.54628e-206	5.015e-205	-25.6637
17	59961001	59961500	0	0	-36.9794
17	60343001	60343500	0	0	-37.7645
17	61836001	61836500	0	0	-25.684
17	62245501	62246000	0	0	-30.2225
17	62353001	62353500	0	0	-41.4862
17	62353501	62354000	0	0	-35.4028
18	1065001	1065500	0	0	-30.5911
18	1148501	1149000	0	0	-29.8486
18	1572001	1572500	0	0	-34.7342
18	2070501	2071000	1.89989e-75	8.00919e-75	-29.3781
18	2107001	2107500	1.87884e-211	2.74946e-210	-26.3045
18	2386001	2386500	6.27554e-169	6.65838e-168	-28.117
18	3137501	3138000	0	0	-34.7508
18	3220501	3221000	0	0	-28.7035
18	3458001	3458500	0	0	-33.4204
18	6029501	6030000	0	0	-25.2298
18	6061001	6061500	1.45449e-260	2.94737e-259	-26.9144
18	15193501	15194000	0	0	-37.5299
18	43300001	43300500	0	0	-28.7168
18	46507501	46508000	0	0	-25.7761
18	50038001	50038500	0	0	-25.8888
18	50056501	50057000	2.32513e-308	6.25222e-307	-31.6094
18	50134001	50134500	0	0	-26.7646
