# Supplementary material for: Genome-wide DNA methylation analysis in Chinese Chenghua and Yorkshire pigs
Source: BMC Genom Data. 2021 Jun 16;22:21. doi: 10.1186/s12863-021-00977-0 (PMC8207654; doi:10.1186/s12863-021-00977-0)
Supplement: Supplementary file 2 — Additional file 2: Table S2. Summary of hypomethylation regions in CHP vs. YP. [file 12863_2021_977_MOESM2_ESM.xlsx]

## Sheet: CH-Y_Diff25p.hyper_region
Table S2. Summary of hypomethylation regions in CHP vs. YP.
chr	start	end	pvalue	qvalue	meth.diff
1	1257001	1257500	0	0	33.2021
1	7956501	7957000	0	0	30.7427
1	8008001	8008500	5.72869e-270	1.22854e-268	25.0891
1	9066001	9066500	8.6299e-246	1.59021e-244	33.7322
1	9369501	9370000	0	0	37.2405
1	12043001	12043500	0	0	54.2613
1	20833001	20833500	0	0	42.0351
1	26268001	26268500	0	0	28.2838
1	37428501	37429000	0	0	32.6313
1	56839001	56839500	0	0	26.8858
1	57232501	57233000	0	0	35.1173
1	66114501	66115000	0	0	36.8846
1	103949001	103949500	0	0	26.9498
1	107129501	107130000	0	0	32.1509
1	108608501	108609000	1.24366e-234	2.1213e-233	43.9079
1	162406001	162406500	0	0	35.7032
1	168239501	168240000	4.8614e-244	8.84718e-243	26.6199
1	217083501	217084000	4.29708e-47	1.20388e-46	28.4852
1	223316001	223316500	2.84549e-176	3.19647e-175	31.7039
1	240559001	240559500	0	0	30.8663
1	254151501	254152000	1.44767e-171	1.56618e-170	26.9234
1	254183001	254183500	0	0	29.9411
1	254227501	254228000	0	0	33.8648
1	254314501	254315000	0	0	26.9062
1	254942501	254943000	0	0	32.2326
1	265030001	265030500	1.84235e-218	2.82431e-217	28.5265
1	265266001	265266500	0	0	33.6474
1	265916501	265917000	0	0	27.9531
1	266056501	266057000	4.56019e-151	4.15678e-150	25.3729
1	266085501	266086000	0	0	30.8034
1	266091501	266092000	0	0	43.5019
1	268442001	268442500	0	0	27.1545
1	270273501	270274000	0	0	26.1355
1	270521501	270522000	4.07789e-155	3.85526e-154	30.0172
1	270700001	270700500	0	0	39.7669
1	270777501	270778000	7.28637e-179	8.37129e-178	28.3333
1	271177001	271177500	0	0	25.95
1	271685501	271686000	0	0	27.6303
1	271759501	271760000	0	0	27.302
1	273182001	273182500	2.35222e-275	5.23003e-274	25.0331
1	273444001	273444500	0	0	28.2383
1	274203501	274204000	4.06601e-248	7.61888e-247	25.4987
1	274234501	274235000	0	0	37.4881
2	1631501	1632000	0	0	32.8235
2	9483001	9483500	7.11343e-272	1.54856e-270	29.7757
2	12442501	12443000	9.55126e-208	1.36496e-206	40.1205
2	18008501	18009000	0	0	28.1409
2	26812001	26812500	0	0	27.3422
2	56950501	56951000	0	0	29.2049
2	58631001	58631500	0	0	26.0031
2	64913501	64914000	0	0	28.5339
2	75755001	75755500	0	0	33.7477
2	76112001	76112500	1.74443e-78	7.65615e-78	37.173
2	77339001	77339500	0	0	32.0341
2	131996001	131996500	0	0	26.8889
2	133658501	133659000	3.12363e-264	6.47708e-263	26.6675
2	137724501	137725000	5.98884e-141	4.99734e-140	27.5969
2	138317501	138318000	8.49091e-278	1.92136e-276	29.2125
2	138433501	138434000	0	0	37.7754
2	141232001	141232500	0	0	31.0629
2	141601001	141601500	0	0	33.8239
2	141786001	141786500	0	0	33.9733
2	143318001	143318500	0	0	29.5265
2	143330501	143331000	0	0	33.5766
2	143541501	143542000	0	0	35.2769
2	150930001	150930500	3.04029e-189	3.79163e-188	27.0946
3	4910001	4910500	0	0	30.3633
3	5669001	5669500	0	0	32.6807
3	5862001	5862500	0	0	28.5118
3	10432001	10432500	0	0	34.5445
3	10432501	10433000	2.37782e-281	5.50391e-280	25.048
3	11402001	11402500	0	0	27.4438
3	15773001	15773500	0	0	27.3825
3	15921501	15922000	6.43173e-177	7.25878e-176	28.5904
3	19402001	19402500	0	0	29.821
3	19403501	19404000	0	0	28.4128
3	22791501	22792000	1.13908e-210	1.66117e-209	30.582
3	30823501	30824000	0	0	31.0634
3	32025501	32026000	7.67599e-71	3.04616e-70	27.091
3	32171001	32171500	0	0	40.5644
3	33581001	33581500	0	0	29.1012
3	34985501	34986000	3.3733e-247	6.26881e-246	27.6347
3	36927001	36927500	0	0	53.5376
3	37914001	37914500	0	0	25.7133
3	39596001	39596500	0	0	25.2134
3	40046001	40046500	0	0	43.6232
3	40165501	40166000	1.71729856916294e-317	4.87744179656493e-316	27.7825
3	41810501	41811000	0	0	28.9939
3	49455501	49456000	3.69817e-248	6.93153e-247	26.7143
3	53257501	53258000	0	0	32.4949
3	58739501	58740000	1.88693e-86	9.1424e-86	29.0493
3	68137501	68138000	0	0	36.5362
3	69719501	69720000	0	0	25.1342
3	69817001	69817500	0	0	25.2002
3	71742001	71742500	0	0	36.0885
3	71997001	71997500	2.09712e-85	1.00209e-84	26.1192
3	73196001	73196500	1.96521e-205	2.76583e-204	39.614
3	93463501	93464000	0	0	29.5184
3	94449501	94450000	3.41769e-262	6.99682e-261	28.8187
3	95192001	95192500	2.30752e-178	2.64035e-177	31.4942
3	106672001	106672500	0	0	52.3084
3	110648001	110648500	0	0	27.6355
3	111061001	111061500	0	0	27.2956
3	112596001	112596500	5.1297e-163	5.16877e-162	28.9864
3	114694001	114694500	0	0	27.207
3	125018501	125019000	1.18788e-194	1.54462e-193	27.0922
3	125656001	125656500	4.50715e-104	2.63817e-103	25.5319
3	125992001	125992500	0	0	27.8596
3	126057001	126057500	0	0	32.8667
3	126175001	126175500	0	0	57.192
3	126611501	126612000	0	0	30.9569
3	126638501	126639000	0	0	26.5138
3	126647001	126647500	0	0	30.3613
3	128857501	128858000	0	0	27.6262
3	128871501	128872000	0	0	33.014
3	129952001	129952500	0	0	28.3986
3	130139001	130139500	1.14152e-220	1.77731e-219	25.465
4	1433001	1433500	2.53164e-198	3.37826e-197	25.7704
4	6326001	6326500	0	0	37.1493
4	6352001	6352500	0	0	26.2596
4	7040001	7040500	4.80568e-55	1.52796e-54	34.2884
4	7711001	7711500	9.60334e-177	1.0822e-175	29.1888
4	9014001	9014500	3.54709e-170	3.79322e-169	25.9454
4	9713501	9714000	4.62002e-306	1.2272e-304	26.9203
4	9954501	9955000	8.20936e-199	1.09915e-197	26.9253
4	10146001	10146500	0	0	38.1943
4	34938001	34938500	0	0	28.2251
4	35904001	35904500	0	0	44.8277
4	38950501	38951000	4.73228e-153	4.39473e-152	27.9646
4	74680001	74680500	0	0	26.9701
4	77799001	77799500	2.23856e-39	5.42771e-39	26.6061
4	77799501	77800000	5.3445e-85	2.54287e-84	29.3174
4	77825501	77826000	0	0	38.3418
4	78426501	78427000	0	0	32.6027
4	79184501	79185000	0	0	31.484
4	103833001	103833500	0	0	30.7854
4	106557501	106558000	0	0	43.5611
4	108448001	108448500	9.37191e-299	2.3864e-297	29.7539
4	108646001	108646500	1.48458e-175	1.65615e-174	25.6821
4	110284001	110284500	0	0	29.0437
4	117134001	117134500	6.13587e-164	6.23084e-163	25.1187
4	118673501	118674000	0	0	27.9209
4	122373501	122374000	8.35617e-201	1.1368e-199	30.7314
4	125805501	125806000	5.38468e-141	4.49431e-140	25.9585
4	128304501	128305000	1.60938e-154	1.51432e-153	29.9539
5	600001	600500	0	0	38.377
5	613001	613500	1.92133e-90	9.76558e-90	28.9171
5	882001	882500	6.97694e-91	3.56439e-90	31.7401
5	1467501	1468000	0	0	30.6449
5	3674001	3674500	1.16735e-222	1.84513e-221	28.9504
5	4429001	4429500	0	0	25.9397
5	4474001	4474500	0	0	61.969
5	4506001	4506500	0	0	38.6911
5	4992501	4993000	0	0	28.5284
5	6387501	6388000	0	0	35.6605
5	6981001	6981500	0	0	25.8878
5	8771001	8771500	0	0	34.6615
5	9262501	9263000	0	0	26.2977
5	10656501	10657000	0	0	37.9939
5	11294001	11294500	1.44102e-240	2.56524e-239	25.4213
5	18895001	18895500	0	0	37.7481
5	30622001	30622500	4.02877e-202	5.5309e-201	35.0082
5	58657001	58657500	0	0	39.4291
5	64708001	64708500	0	0	31.9795
5	79847001	79847500	2.71148e-182	3.19883e-181	25.3838
5	88455501	88456000	4.3804e-272	9.54822e-271	47.0529
5	94352001	94352500	5.04074e-295	1.25938e-293	25.604
6	280501	281000	0	0	26.1483
6	946001	946500	0	0	28.2913
6	1643001	1643500	1.80291e-70	7.1151e-70	28.0449
6	2456001	2456500	5.70214e-235	9.74569e-234	36.048
6	2973001	2973500	0	0	55.3691
6	3407001	3407500	4.34434e-281	1.00421e-279	31.3044
6	4090001	4090500	0	0	34.9852
6	4487001	4487500	5.4092e-74	2.23903e-73	26.0034
6	10019501	10020000	0	0	30.8916
6	12504001	12504500	0	0	29.7819
6	13151001	13151500	0	0	33.1719
6	13325001	13325500	5.04757e-140	4.17382e-139	26.135
6	28958001	28958500	0	0	30.391
6	32566001	32566500	0	0	26.1462
6	33613001	33613500	0	0	44.8067
6	34757001	34757500	1.5752e-248	2.9557e-247	27.0693
6	34872501	34873000	2.34952e-153	2.18884e-152	25.6887
6	38117501	38118000	9.88131291682493e-324	2.91498731046335e-322	32.3397
6	39538501	39539000	7.62422e-134	5.96416e-133	32.606
6	48205001	48205500	0	0	27.1493
6	52809501	52810000	2.96395e-242	5.3324e-241	28.8602
6	57319501	57320000	1.13766e-196	1.50036e-195	25.6958
6	62059001	62059500	0	0	31.4931
6	65780001	65780500	0	0	47.1598
6	71392001	71392500	6.29331e-244	1.145e-242	26.138
6	74124001	74124500	0	0	49.991
6	75282001	75282500	0	0	25.4233
6	75594001	75594500	0	0	36.1796
6	75729001	75729500	0	0	37.9914
6	77459501	77460000	0	0	41.9605
6	88932501	88933000	0	0	65.417
6	93829501	93830000	0	0	29.2345
6	105966001	105966500	1.72099e-76	7.35951e-76	25.5164
6	107114501	107115000	0	0	27.3235
6	107506501	107507000	0	0	25.9776
6	108067501	108068000	2.77926e-244	5.0661e-243	27.6411
6	120223001	120223500	0	0	26.6459
6	127798501	127799000	8.16209e-213	1.20669e-211	26.0235
6	148715501	148716000	0	0	30.7467
6	151115501	151116000	0	0	27.6815
6	153241001	153241500	0	0	28.5873
6	155033501	155034000	0	0	39.1011
6	155931001	155931500	0	0	37.0618
6	157733001	157733500	4.03722e-182	4.75705e-181	28.2038
6	164062501	164063000	0	4.01748e-307	25.2263
6	165047001	165047500	1.30272e-128	9.69113e-128	29.7886
6	165848501	165849000	1.99794e-119	1.36246e-118	25.4296
6	167065001	167065500	0	0	27.2897
6	167955001	167955500	0	5.21197e-308	27.0318
6	169488501	169489000	0	0	46.4209
7	549001	549500	0	0	29.0405
7	775501	776000	0	0	28.4315
7	824001	824500	1.63327e-252	3.14308e-251	33.7061
7	932501	933000	0	0	29.3589
7	933001	933500	0	0	28.962
7	1982501	1983000	0	0	25.3359
7	2180501	2181000	0	0	29.7973
7	2403501	2404000	0	0	59.587
7	2512501	2513000	3.54881e-271	7.68605e-270	30.376
7	2626501	2627000	0	0	27.7958
7	2869501	2870000	0	0	33.2912
7	4993501	4994000	2.61043e-151	2.38497e-150	30.7298
7	5523001	5523500	0	0	47.7514
7	7100501	7101000	0	0	29.146
7	7101001	7101500	0	0	28.4842
7	9373001	9373500	1.58226e-140	1.31495e-139	30.8551
7	13411501	13412000	1.08374e-222	1.71377e-221	36.1025
7	21237001	21237500	0	0	30.1009
7	37241501	37242000	6.18429e-75	2.58963e-74	27.6778
7	39186501	39187000	0	0	32.3993
7	54745501	54746000	0	0	27.6434
7	56409501	56410000	0	0	27.194
7	56618501	56619000	1.03066e-76	4.42059e-76	25.9327
7	65398501	65399000	2.59556e-285	6.17258e-284	27.0868
7	93630001	93630500	0	0	27.5083
7	96325001	96325500	0	0	26.2753
7	96956001	96956500	0	0	26.1645
7	100859501	100860000	5.50926e-243	9.95662e-242	38.3663
7	109750501	109751000	0	0	48.6038
7	112906501	112907000	5.69897e-92	2.94754e-91	25.542
7	114007501	114008000	0	0	34.9309
7	114089501	114090000	6.46966e-218	9.88212e-217	25.7721
7	114090001	114090500	0	0	31.6918
7	114283001	114283500	0	0	31.7223
7	117038001	117038500	4.77907e-79	2.11229e-78	30.5026
8	2766501	2767000	0	0	33.8087
8	2856501	2857000	0	0	25.9144
8	4378001	4378500	0	0	43.375
8	4385501	4386000	0	0	26.74
8	6106001	6106500	2.41771e-240	4.29712e-239	43.0912
8	19060501	19061000	0	0	32.1024
8	23072501	23073000	0	0	35.9354
8	24653501	24654000	0	0	36.4304
8	39056001	39056500	0	0	32.1754
8	39056501	39057000	1.9134e-73	7.86289e-73	33.4798
8	41230001	41230500	0	0	35.388
8	42387501	42388000	0	0	27.1375
8	48510501	48511000	0	0	39.9589
8	48511001	48511500	0	0	46.938
8	52374001	52374500	0	0	27.4788
8	65290501	65291000	0	0	36.9324
8	70360001	70360500	7.52765e-189	9.35346e-188	32.6391
8	72216001	72216500	8.1683e-228	1.33731e-226	52.2941
8	72626001	72626500	0	0	40.1655
8	73956001	73956500	1.80308e-307	4.83116e-306	37.6902
8	82912501	82913000	1.7705e-295	4.43652e-294	27.9937
8	111847001	111847500	0	0	36.9931
8	129751501	129752000	0	0	36.7305
8	130442501	130443000	0	0	32.4587
8	131690001	131690500	1.2012e-203	1.67042e-202	34.1052
8	132713001	132713500	0	0	31.8081
8	136599501	136600000	0	0	26.8091
9	2221501	2222000	1.28344e-271	2.78861e-270	36.2429
9	6435501	6436000	1.162e-104	6.85309e-104	27.4411
9	10733501	10734000	0	0	38.2757
9	31660001	31660500	1.47184e-97	8.07463e-97	33.9516
9	40227501	40228000	0	0	46.0183
9	41654001	41654500	1.66229e-178	1.90494e-177	36.6999
9	41664001	41664500	0	0	32.236
9	60611501	60612000	0	0	26.519
9	107872001	107872500	6.74006e-147	5.92516e-146	27.4477
9	118601501	118602000	0	0	28.1995
9	129668001	129668500	0	0	25.9752
9	131596001	131596500	1.22566e-284	2.90152e-283	33.1039
9	131807501	131808000	0	0	34.6013
9	133417501	133418000	5.24866e-247	9.74055e-246	25.8998
9	135325001	135325500	4.34677e-174	4.79928e-173	39.7563
10	13817001	13817500	5.98949e-262	1.2236e-260	32.0507
10	19635001	19635500	0	0	37.0101
10	22699001	22699500	1.05694e-235	1.81562e-234	29.4685
10	22749501	22750000	0	0	34.6377
10	23579001	23579500	1.83327e-253	3.54611e-252	25.6456
10	23742001	23742500	1.17121e-304	3.088e-303	39.1834
10	24065501	24066000	0	0	25.1581
10	24109501	24110000	0	0	45.2271
10	25568501	25569000	5.05426e-284	1.19275e-282	30.1615
10	41074501	41075000	0	0	41.1387
10	52393501	52394000	4.35892e-85	2.07686e-84	26.7599
10	60595501	60596000	0	0	25.8816
10	66835001	66835500	2.1872e-272	4.77372e-271	27.4756
10	67860501	67861000	0	0	28.5509
10	69144501	69145000	1.1488e-143	9.82343e-143	37.7483
11	402501	403000	6.64721e-182	7.81608e-181	25.2091
11	1341001	1341500	1.595e-239	2.81859e-238	33.2478
11	2398001	2398500	0	0	40.7521
11	2584501	2585000	0	0	35.9063
11	5056501	5057000	0	0	30.8825
11	5215501	5216000	0	0	33.1907
11	10159001	10159500	2.22859e-293	5.52506e-292	52.4264
11	12812501	12813000	0	0	30.053
11	16566501	16567000	0	0	27.6876
11	16619501	16620000	1.37776e-164	1.40774e-163	35.5342
11	17823001	17823500	2.03364e-210	2.95746e-209	26.8161
11	18085501	18086000	0	0	29.7257
11	18262501	18263000	1.0801e-112	6.89977e-112	25.8864
11	18384501	18385000	0	0	29.0976
11	20305001	20305500	0	0	32.7375
11	27385501	27386000	7.98594e-197	1.05484e-195	41.1008
11	57784001	57784500	2.64089e-53	8.18592e-53	25.2662
11	65057501	65058000	0	0	43.4259
11	70272001	70272500	4.30064e-130	3.24605e-129	37.6072
11	70701501	70702000	8.62412e-266	1.80208e-264	29.9846
11	71133501	71134000	0	0	29.1025
11	71398501	71399000	4.89154e-190	6.13087e-189	27.318
11	77103501	77104000	0	0	32.0328
11	77250001	77250500	0	0	26.5244
11	77555501	77556000	0	0	25.3674
11	78040001	78040500	0	0	25.4841
11	78832501	78833000	0	0	25.0235
12	4530001	4530500	0	0	31.872
12	5134501	5135000	0	0	32.2641
12	6105001	6105500	0	0	27.9527
12	6699501	6700000	0	0	27.2814
12	7797001	7797500	0	0	32.0811
12	8285501	8286000	9.97638e-131	7.57564e-130	26.0974
12	19387001	19387500	0	0	30.0176
12	20753501	20754000	0	0	31.1516
12	23169501	23170000	0	0	25.7222
12	23446501	23447000	0	0	29.9933
12	23600501	23601000	4.87315e-277	1.09721e-275	25.3013
12	25407001	25407500	0	0	36.6514
12	25418501	25419000	0	0	52.7202
12	39232501	39233000	6.14021e-222	9.65116e-221	29.6147
12	43061001	43061500	0	0	25.7888
12	45902501	45903000	0	0	30.9438
12	46856501	46857000	0	0	26.9926
12	46895501	46896000	3.60179e-272	7.85356e-271	25.2615
12	46946001	46946500	0	0	28.6752
12	49548501	49549000	0	0	36.8842
12	51156001	51156500	0	0	37.5451
12	51302001	51302500	0	0	29.5591
12	52308001	52308500	3.3068e-52	1.00774e-51	25.8986
12	52613001	52613500	1.65723e-247	3.08396e-246	66.3177
12	53726001	53726500	0	0	26.7564
12	55148501	55149000	2.4851e-149	2.23041e-148	27.0891
12	60849501	60850000	1.49057e-147	1.31772e-146	30.3508
12	61491001	61491500	4.07718e-199	5.47303e-198	25.4322
13	23319501	23320000	1.21203e-160	1.19895e-159	26.6013
13	27973501	27974000	4.1084e-268	8.71124e-267	34.9597
13	28659501	28660000	0	0	31.5441
13	29397001	29397500	0	0	26.9284
13	71370501	71371000	0	0	62.0796
13	78989001	78989500	0	0	32.4733
13	99837501	99838000	2.772e-258	5.53921e-257	35.0228
13	129908501	129909000	0	0	28.442
13	133253001	133253500	0	0	27.5919
13	133942001	133942500	0	0	40.7263
13	192623501	192624000	0	0	44.2873
13	195657501	195658000	0	0	30.6783
13	196547001	196547500	8.48927e-142	7.1428e-141	25.1142
13	197419001	197419500	0	0	27.3674
13	198103001	198103500	3.99818e-232	6.72639e-231	27.6774
13	202158501	202159000	2.25126e-302	5.85807e-301	39.2426
13	202349001	202349500	0	0	46.77
13	202651501	202652000	0	0	31.633
13	203968501	203969000	0	0	40.5352
13	204140001	204140500	0	0	33.7131
13	204352001	204352500	0	0	39.4217
13	204664001	204664500	0	0	35.9902
13	205410001	205410500	0	0	29.6846
13	206105001	206105500	3.68925e-291	9.0469e-290	39.0787
13	206193001	206193500	0	0	34.5504
14	1010501	1011000	2.16152e-218	3.31208e-217	30.377
14	1345001	1345500	9.89993e-112	6.26501e-111	27.7089
14	22430001	22430500	0	0	32.4563
14	22605001	22605500	0	0	37.1474
14	26191001	26191500	0	0	42.2029
14	28110001	28110500	0	0	25.056
14	34340001	34340500	0	0	31.4609
14	38262501	38263000	0	0	25.1
14	73371501	73372000	0	0	42.2189
14	73622501	73623000	0	0	41.6566
14	118362001	118362500	3.5149e-252	6.74877e-251	26.0822
14	123932501	123933000	0	0	54.0971
14	126438001	126438500	6.55771e-273	1.43776e-271	59.0794
14	130492501	130493000	0	0	32.3203
14	132806501	132807000	0	0	25.2015
14	135178001	135178500	0	0	59.9435
14	135651001	135651500	0	0	29.6778
14	137250001	137250500	1.62519e-139	1.33701e-138	29.42
14	137272501	137273000	0	0	27.6266
14	138646501	138647000	0	0	30.1271
14	139214001	139214500	1.38852e-194	1.80448e-193	26.8868
14	139847001	139847500	0	0	28.0538
14	139989501	139990000	5.6549e-206	7.97691e-205	28.3912
14	140681501	140682000	5.26357e-78	2.29348e-77	31.1493
15	948001	948500	0	0	37.7094
15	23495001	23495500	0	0	25.7398
15	32926501	32927000	2.15605e-165	2.21906e-164	26.4639
15	66625001	66625500	0	0	31.107
15	71954001	71954500	0	0	31.573
15	94463501	94464000	4.08568e-189	5.09067e-188	30.9914
15	111296001	111296500	5.73845e-304	1.50596e-302	28.5799
15	121528501	121529000	0	0	32.9297
15	131626501	131627000	1.03254e-238	1.81328e-237	25.2176
15	135504501	135505000	3.3527e-173	3.67178e-172	26.0295
15	136499001	136499500	0	0	26.5311
15	137256501	137257000	0	0	34.0199
15	138626501	138627000	0	0	37.9299
15	139269001	139269500	0	0	26.4288
16	21789001	21789500	4.95417e-125	3.56974e-124	27.9471
16	47967501	47968000	6.37396e-112	4.04311e-111	31.379
16	50023501	50024000	0	0	26.7248
16	53252001	53252500	0	0	33.5817
16	53787501	53788000	0	0	47.4239
16	54931501	54932000	0	0	32.1829
16	55545001	55545500	8.4974e-251	1.6155e-249	46.3469
16	71814501	71815000	0	0	54.3337
16	77957001	77957500	0	0	33.1569
16	78674001	78674500	0	0	27.3379
16	78700001	78700500	4.06288e-149	3.64167e-148	25.5068
16	78755501	78756000	0	0	28.2726
16	79317501	79318000	0	0	36.1991
17	10667001	10667500	5.25631e-276	1.17489e-274	29.211
17	12936501	12937000	3.04413e-295	7.61668e-294	31.6891
17	27350501	27351000	1.67151e-176	1.88049e-175	33.3578
17	27938501	27939000	4.10552e-280	9.41287e-279	25.5463
17	28686001	28686500	0	0	29.7311
17	41885501	41886000	0	0	49.1948
17	41888001	41888500	0	0	29.538
17	44381001	44381500	2.53531e-169	2.69336e-168	25.1617
17	47815001	47815500	0	0	39.6752
17	48746501	48747000	0	0	42.5327
17	48751501	48752000	0	0	37.6926
17	49362501	49363000	1.70762e-137	1.37966e-136	36.8262
17	50448001	50448500	4.4922e-248	8.40816e-247	25.6969
17	50703501	50704000	0	0	28.0776
17	57577001	57577500	0	0	30.0926
17	60808001	60808500	0	0	57.3099
17	61229001	61229500	0	0	25.6357
17	61635001	61635500	0	0	37.7834
17	62089001	62089500	0	0	29.2792
17	62110001	62110500	0	0	26.456
17	62799501	62800000	0	0	31.9693
18	490501	491000	0	0	31.979
18	608001	608500	0	0	40.7445
18	895501	896000	5.22107e-119	3.54789e-118	25.7202
18	980501	981000	0	0	46.1938
18	1339501	1340000	2.18415e-274	4.82464e-273	27.0999
18	1430501	1431000	0	0	27.3206
18	3304001	3304500	0	0	25.4889
18	9646501	9647000	0	0	34.5519
18	13480501	13481000	0	0	30.5917
18	15103501	15104000	0	0	28.6417
18	19713501	19714000	0	0	31.7657
18	20283001	20283500	1.71563e-118	1.1607e-117	30.2061
18	20565501	20566000	0	0	27.6712
18	20741501	20742000	3.02122e-301	7.81057e-300	31.6669
18	30676501	30677000	0	0	43.868
18	37871001	37871500	8.86829e-285	2.10456e-283	25.4264
18	43114501	43115000	1.32554e-221	2.07961e-220	27.9403
18	49025501	49026000	9.84211e-139	8.04309e-138	27.2025
18	49177501	49178000	0	0	61.3352
18	49980001	49980500	1.89322e-305	5.02102e-304	28.9748
18	50027501	50028000	0	0	34.228
18	50731001	50731500	0	0	26.7757
18	50863501	50864000	7.15505e-188	8.81122e-187	27.0438
18	50891001	50891500	0	0	26.0434
18	54469501	54470000	0	0	31.8021
18	54545501	54546000	0	0	37.1813
