# Supplementary material for: Genome-wide DNA methylation analysis in Chinese Chenghua and Yorkshire pigs
Source: BMC Genom Data. 2021 Jun 16;22:21. doi: 10.1186/s12863-021-00977-0 (PMC8207654; doi:10.1186/s12863-021-00977-0)
Supplement: Supplementary file 3 — Additional file 3: Table S3. Summary of hypermethylation genes in CHP vs. YP. [file 12863_2021_977_MOESM3_ESM.xlsx]

## Sheet: Sheet1
Table S3. Summary of hypermethylation genes in CHP vs. YP.
Sus scrofa chromosome	Gene start (bp)	Gene end (bp)	Gene name	Ensemble gene ID	Gene type	Gene description
1	3120223	3392651	PDE10A	ENSSSCG00000004027	protein_coding	phosphodiesterase 10A [Source:NCBI gene;Acc:100154378]
1	8742510	8891584		ENSSSCG00000043930	protein_coding
1	19755720	20024398	FBXO30	ENSSSCG00000004121	protein_coding	EPM2A glucan phosphatase, laforin [Source:NCBI gene;Acc:100153341]
1	116332319	116431667	DNAAF4	ENSSSCG00000004608	protein_coding	dynein axonemal assembly factor 4 [Source:NCBI gene;Acc:100513251]
1	126076158	126137062		ENSSSCG00000004666	protein_coding	sulfide quinone oxidoreductase [Source:NCBI gene;Acc:100154990]
1	191200632	191225036	AEN	ENSSSCG00000005102	protein_coding	apoptosis enhancing nuclease [Source:NCBI gene;Acc:100522657]
1	221521302	221585155		ENSSSCG00000005241	protein_coding	COBW domain containing 1 [Source:NCBI gene;Acc:100156293]
1	253428508	253550375	SNX30	ENSSSCG00000005471	protein_coding	sorting nexin family member 30 [Source:NCBI gene;Acc:100516535]
1	260467159	260635443	CDK5RAP2	ENSSSCG00000028117	protein_coding	CDK5 regulatory subunit associated protein 2 [Source:NCBI gene;Acc:100737979]
1	268653039	268702223	DNM1	ENSSSCG00000005641	protein_coding	dynamin 1 [Source:NCBI gene;Acc:100153921]
1	270190509	270255494	GPR107	ENSSSCG00000038868	protein_coding	G protein-coupled receptor 107 [Source:NCBI gene;Acc:100521766]
1	272497662	272625622	AK8	ENSSSCG00000039188	protein_coding	adenylate kinase 8 [Source:NCBI gene;Acc:102167403]
1	274224454	274261328	OLFM1	ENSSSCG00000029715	protein_coding	olfactomedin 1 [Source:NCBI gene;Acc:100620523]
2	2201381	2285854	OSBPL5	ENSSSCG00000012862	protein_coding	oxysterol binding protein like 5 [Source:NCBI gene;Acc:100515995]
2	2503181	3016433	SHANK2	ENSSSCG00000033043	protein_coding	SH3 and multiple ankyrin repeat domains 2 [Source:NCBI gene;Acc:102160500]
2	3202274	3373411	ANO1	ENSSSCG00000024158	protein_coding	anoctamin 1 [Source:NCBI gene;Acc:100738137]
2	17178637	17263880	PRDM11	ENSSSCG00000013276	protein_coding	PR/SET domain 11 [Source:NCBI gene;Acc:100520417]
2	40458903	40523363	PTPN5	ENSSSCG00000013358	protein_coding	protein tyrosine phosphatase non-receptor type 5 [Source:NCBI gene;Acc:100524422]
2	135488545	136096788	FSTL4	ENSSSCG00000014293	protein_coding	follistatin like 4 [Source:NCBI gene;Acc:100525565]
2	151677260	151783746	DCTN4	ENSSSCG00000021427	protein_coding	dynactin subunit 4 [Source:NCBI gene;Acc:100626043]
3	1236066	1559041	MAD1L1	ENSSSCG00000038766	protein_coding	mitotic arrest deficient 1 like 1 [Source:NCBI gene;Acc:102157652]
3	11538243	11654789	GTF2IRD1	ENSSSCG00000007720	protein_coding	GTF2I repeat domain containing 1 [Source:NCBI gene;Acc:100510956]
3	15026769	15450615	GALNT17	ENSSSCG00000026457	protein_coding	polypeptide N-acetylgalactosaminyltransferase 17 [Source:NCBI gene;Acc:100514952]
3	30584912	31133317	SNX29	ENSSSCG00000037232	protein_coding	sorting nexin 29 [Source:NCBI gene;Acc:100626399]
3	31606214	31783471		ENSSSCG00000007899	protein_coding	uncharacterized LOC102157603 [Source:NCBI gene;Acc:102157603]
3	40257684	40308001	CRAMP1	ENSSSCG00000008026	protein_coding	cramped chromatin regulator homolog 1 [Source:NCBI gene;Acc:100522247]
3	41106725	41122166	WDR90	ENSSSCG00000007991	protein_coding	WD repeat domain 90 [Source:NCBI gene;Acc:100519302]
3	97580851	97595021	HAAO	ENSSSCG00000038660	protein_coding	3-hydroxyanthranilate 3,4-dioxygenase [Source:NCBI gene;Acc:100514283]
3	118521296	118932446	OSR1	ENSSSCG00000008606	protein_coding	odd-skipped related transcription factor 1 [Source:NCBI gene;Acc:100520131]
3	124940548	125074123	LPIN1	ENSSSCG00000008624	protein_coding	lipin 1 [Source:NCBI gene;Acc:100170845]
3	126795426	126853995	ADAM17	ENSSSCG00000008641	protein_coding	ADAM metallopeptidase domain 17 [Source:NCBI gene;Acc:397343]
3	131531870	131555837		ENSSSCG00000043555	lncRNA
4	1924495	1970085		ENSSSCG00000051425	lncRNA
4	100951507	101150198	NOTCH2	ENSSSCG00000006709	protein_coding	notch receptor 2 [Source:NCBI gene;Acc:100153369]
4	104169883	104227917	CD58	ENSSSCG00000006738	protein_coding	CD58 molecule [Source:NCBI gene;Acc:396702]
4	116800929	116917677		ENSSSCG00000048322	lncRNA
5	1400588	1569846	TAFA5	ENSSSCG00000034776	protein_coding	TAFA chemokine like family member 5 [Source:NCBI gene;Acc:110260606]
5	2528921	2787304	TBC1D22A	ENSSSCG00000000955	protein_coding	TBC1 domain family member 22A [Source:NCBI gene;Acc:100625790]
5	5075622	5092515	PNPLA3	ENSSSCG00000027266	protein_coding	patatin like phospholipase domain containing 3 [Source:NCBI gene;Acc:100049690]
5	64003216	64025798	ZNF384	ENSSSCG00000000702	protein_coding	zinc finger protein 384 [Source:NCBI gene;Acc:100516975]
5	64519186	65002098	VWF	ENSSSCG00000000712	protein_coding	von Willebrand factor [Source:NCBI gene;Acc:399543]
5	66328070	66336997		ENSSSCG00000047131	lncRNA
5	87285238	87354196	ELK3	ENSSSCG00000023803	protein_coding	ETS transcription factor ELK3 [Source:NCBI gene;Acc:100622445]
5	94276769	94384142	TMTC3	ENSSSCG00000000927	protein_coding	transmembrane O-mannosyltransferase targeting cadherins 3 [Source:NCBI gene;Acc:100152211]
6	869232	890135	GALNS	ENSSSCG00000002645	protein_coding	galactosamine (N-acetyl)-6-sulfatase [Source:NCBI gene;Acc:397000]
6	3041645	3137549	IRF8	ENSSSCG00000034980	protein_coding	interferon regulatory factor 8 [Source:NCBI gene;Acc:396645]
6	7227982	7254866	CENPN	ENSSSCG00000039216	protein_coding	centromere protein N [Source:NCBI gene;Acc:110261261]
6	8911139	9871102	WWOX	ENSSSCG00000027415	protein_coding	WW domain containing oxidoreductase [Source:NCBI gene;Acc:100518839]
6	13683799	13791241	VAC14	ENSSSCG00000002729	protein_coding	VAC14 component of PIKFYVE complex [Source:NCBI gene;Acc:100513600]
6	34130938	34177534	NOD2	ENSSSCG00000038073	protein_coding	nucleotide binding oligomerization domain containing 2 [Source:NCBI gene;Acc:100125838]
6	40292351	40771730	ZNF536	ENSSSCG00000029234	protein_coding	zinc finger protein 536 [Source:NCBI gene;Acc:100738519]
6	77373999	77393651	ALDH4A1	ENSSSCG00000024752	protein_coding	aldehyde dehydrogenase 4 family member A1 [Source:NCBI gene;Acc:100820830]
6	79995331	80002747		ENSSSCG00000037400	protein_coding	proproteinase E [Source:NCBI gene;Acc:110261434]
6	108997730	109221010	OSBPL1A	ENSSSCG00000003712	protein_coding	oxysterol binding protein like 1A [Source:NCBI gene;Acc:100511459]
6	149161428	149214978		ENSSSCG00000051600	lncRNA
6	157653918	157734135		ENSSSCG00000003845	protein_coding	maestro heat like repeat family member 7 [Source:NCBI gene;Acc:100513545]
6	158143626	158188772	CDCP2	ENSSSCG00000030538	protein_coding	CUB domain containing protein 2 [Source:NCBI gene;Acc:100622589]
6	161952983	163216257	AGBL4	ENSSSCG00000031300	protein_coding	BEN domain containing 5 [Source:NCBI gene;Acc:110261423]
6	165152978	165184776	RAD54L	ENSSSCG00000003905	protein_coding	RAD54 like [Source:NCBI gene;Acc:100141305]
7	195081	341454	EXOC2	ENSSSCG00000000985	protein_coding	exocyst complex component 2 [Source:NCBI gene;Acc:100520314]
7	3192894	3593896		ENSSSCG00000038717	protein_coding	phenylalanyl-tRNA synthetase 2, mitochondrial [Source:NCBI gene;Acc:100625424]
7	9105802	9675230	PHACTR1	ENSSSCG00000001052	protein_coding	phosphatase and actin regulator 1 [Source:NCBI gene;Acc:100153737]
7	37082097	37181366	CCND3	ENSSSCG00000032284	protein_coding	cyclin D3 [Source:NCBI gene;Acc:780426]
7	46323076	46406988	TRAM2	ENSSSCG00000038401	protein_coding	translocation associated membrane protein 2 [Source:NCBI gene;Acc:100157796]
7	96586451	96625054	PAPLN	ENSSSCG00000002341	protein_coding	papilin, proteoglycan like sulfated glycoprotein [Source:NCBI gene;Acc:100523451]
7	97052426	97122966	MIDEAS	ENSSSCG00000002350	protein_coding	mitotic deacetylase associated SANT domain protein [Source:NCBI gene;Acc:100623005]
7	98822306	99130915	TTLL5	ENSSSCG00000025984	protein_coding	tubulin tyrosine ligase like 5 [Source:NCBI gene;Acc:100525758]
7	114361968	114520793	ITPK1	ENSSSCG00000002457	protein_coding	inositol-tetrakisphosphate 1-kinase [Source:NCBI gene;Acc:100152339]
7	115535694	115554570	SERPINA6	ENSSSCG00000002475	protein_coding	serpin family A member 6 [Source:NCBI gene;Acc:396736]
8	3207098	3760393	SORCS2	ENSSSCG00000037539	protein_coding	sortilin related VPS10 domain containing receptor 2 [Source:NCBI gene;Acc:102159930]
8	3760503	3794390		ENSSSCG00000045377	lncRNA
8	4362678	4385272	WFS1	ENSSSCG00000032452	protein_coding	wolframin ER transmembrane glycoprotein [Source:NCBI gene;Acc:100621070]
8	42178846	42383187		ENSSSCG00000008892	protein_coding	zinc finger protein 11-like [Source:NCBI gene;Acc:100620089]
8	82380149	82395384	REELD1	ENSSSCG00000041625	protein_coding	uncharacterized LOC102167861 [Source:NCBI gene;Acc:102167861]
9	3214170	3222812		ENSSSCG00000039799	protein_coding
10	7615592	7797191	GPATCH2	ENSSSCG00000027207	protein_coding	G-patch domain containing 2 [Source:NCBI gene;Acc:100513810]
10	7626396	7628432		ENSSSCG00000044741	pseudogene
10	29118314	29219018	GOLM1	ENSSSCG00000010955	protein_coding	golgi membrane protein 1 [Source:NCBI gene;Acc:100517183]
10	29202990	29322682	NAA35	ENSSSCG00000010956	protein_coding	N-alpha-acetyltransferase 35, NatC auxiliary subunit [Source:NCBI gene;Acc:100517363]
10	43947010	44016058	STAM	ENSSSCG00000011036	protein_coding	signal transducing adaptor molecule [Source:NCBI gene;Acc:100523271]
10	44107072	44244410	MRC1	ENSSSCG00000011038	protein_coding	mannose receptor C-type 1 [Source:NCBI gene;Acc:445003]
10	57829518	57895610	CREM	ENSSSCG00000011106	protein_coding	cAMP responsive element modulator [Source:NCBI gene;Acc:100512363]
10	59052910	59144797	CCDC3	ENSSSCG00000011110	protein_coding	coiled-coil domain-containing protein 3 [Source:NCBI gene;Acc:100510975]
10	66741290	66971747		ENSSSCG00000036117	lncRNA
11	7598731	7729859		ENSSSCG00000009333	protein_coding	uncharacterized LOC102159067 [Source:NCBI gene;Acc:102159067]
11	8343265	8765082		ENSSSCG00000009338	protein_coding	FRY microtubule binding protein [Source:NCBI gene;Acc:100155799]
11	18252527	18297826	SETDB2	ENSSSCG00000009395	protein_coding	SET domain bifurcated histone lysine methyltransferase 2 [Source:NCBI gene;Acc:100157885]
11	47911096	48133446	LMO7	ENSSSCG00000040184	protein_coding	LIM domain 7 [Source:NCBI gene;Acc:100523918]
11	65027732	65147242	CLDN10	ENSSSCG00000009500	protein_coding	claudin 10 [Source:NCBI gene;Acc:100153752]
12	2710014	3137519	RBFOX3	ENSSSCG00000039498	protein_coding	RNA binding fox-1 homolog 3 [Source:NCBI gene;Acc:110256156]
12	6838424	6881628	TTYH2	ENSSSCG00000017238	protein_coding	tweety family member 2 [Source:NCBI gene;Acc:100516219]
12	7759820	8204247	SLC39A11	ENSSSCG00000037754	protein_coding	solute carrier family 39 member 11 [Source:NCBI gene;Acc:100518214]
12	34815475	34912766	TEX14	ENSSSCG00000017645	protein_coding	testis expressed 14, intercellular bridge forming factor [Source:NCBI gene;Acc:100737915]
12	38013967	38027923	ZNHIT3	ENSSSCG00000023373	protein_coding	zinc finger HIT-type containing 3 [Source:NCBI gene;Acc:100512308]
12	38020105	38061883	MYO19	ENSSSCG00000017682	protein_coding	myosin XIX [Source:NCBI gene;Acc:100514070]
12	43985740	44135833	KSR1	ENSSSCG00000017753	protein_coding	kinase suppressor of ras 1 [Source:NCBI gene;Acc:100511282]
12	44730773	44754468	SLC13A2	ENSSSCG00000017763	protein_coding	solute carrier family 13 member 2 [Source:NCBI gene;Acc:100512737]
12	45282903	45429794		ENSSSCG00000017783	protein_coding
12	60019208	60056939	SLC47A1	ENSSSCG00000033329	protein_coding	multidrug and toxin extrusion protein 1-like [Source:NCBI gene;Acc:110256117]
13	2677739	2755331	COLQ	ENSSSCG00000028911	protein_coding	collagen like tail subunit of asymmetric acetylcholinesterase [Source:NCBI gene;Acc:100624545]
13	29413886	29445737	LTF	ENSSSCG00000029879	protein_coding	lactotransferrin [Source:NCBI gene;Acc:397649]
13	69290388	69298476		ENSSSCG00000050913	lncRNA
13	71374961	71427131	ACAD9	ENSSSCG00000023354	protein_coding	acyl-CoA dehydrogenase family member 9 [Source:NCBI gene;Acc:100621922]
13	136973000	137135349	ADCY5	ENSSSCG00000027952	protein_coding	adenylate cyclase 5 [Source:NCBI gene;Acc:100155970]
13	195974790	196047863	URB1	ENSSSCG00000032024	protein_coding	URB1 ribosome biogenesis homolog [Source:NCBI gene;Acc:110256368]
13	205938334	206034981	PDE9A	ENSSSCG00000030016	protein_coding	phosphodiesterase 9A [Source:NCBI gene;Acc:100127144]
13	207907857	207985181	COL18A1	ENSSSCG00000038089	protein_coding	collagen type XVIII alpha 1 chain [Source:NCBI gene;Acc:100624675]
14	4243557	4278989	SLC18A1	ENSSSCG00000009601	protein_coding	solute carrier family 18 member A1 [Source:NCBI gene;Acc:100154435]
14	27707897	28075396		ENSSSCG00000009754	protein_coding	transmembrane protein 132B [Source:NCBI gene;Acc:100623762]
14	99574440	99628175	MINPP1	ENSSSCG00000010435	protein_coding	multiple inositol-polyphosphate phosphatase 1 [Source:NCBI gene;Acc:100152243]
14	126277857	126499465	GFRA1	ENSSSCG00000010655	protein_coding	GDNF family receptor alpha 1 [Source:NCBI gene;Acc:100152565]
14	130276639	130562563	PLPP4	ENSSSCG00000010691	protein_coding	phospholipid phosphatase 4 [Source:NCBI gene;Acc:100152806]
14	132482973	132495352		ENSSSCG00000010719	protein_coding	uncharacterized protein C10orf88 [Source:NCBI gene;Acc:100620521]
14	140916089	141002710	CFAP46	ENSSSCG00000010768	protein_coding	cilia and flagella associated protein 46 [Source:NCBI gene;Acc:100158140]
15	30313817	30579306	GLI2	ENSSSCG00000015733	protein_coding	GLI family zinc finger 2 [Source:NCBI gene;Acc:100520334]
15	44615959	44802765	WWC2	ENSSSCG00000021731	protein_coding	WW and C2 domain containing 2 [Source:NCBI gene;Acc:100621011]
15	52627334	53688332	NRG1	ENSSSCG00000015839	protein_coding	neuregulin 1 [Source:NCBI gene;Acc:102164569]
15	54444470	54531213	GTF2E2	ENSSSCG00000015845	protein_coding	general transcription factor IIE subunit 2 [Source:NCBI gene;Acc:100513628]
15	131928700	132101344	ARMC9	ENSSSCG00000023994	protein_coding	armadillo repeat containing 9 [Source:NCBI gene;Acc:100519629]
15	135441906	135993311	AGAP1	ENSSSCG00000016317	protein_coding	ArfGAP with GTPase domain, ankyrin repeat and PH domain 1 [Source:NCBI gene;Acc:100620812]
15	140244006	140280190	ING5	ENSSSCG00000032505	protein_coding	inhibitor of growth family member 5 [Source:NCBI gene;Acc:110256977]
16	18461129	18537908	MTMR12	ENSSSCG00000031509	protein_coding	myotubularin related protein 12 [Source:NCBI gene;Acc:102167243]
16	41121144	41522669	IPO11	ENSSSCG00000016938	protein_coding	importin 11 [Source:NCBI gene;Acc:100525544]
16	46434873	46523609	PIK3R1	ENSSSCG00000016958	protein_coding	phosphoinositide-3-kinase regulatory subunit 1 [Source:NCBI gene;Acc:100623707]
16	54553933	55220310	SLIT3	ENSSSCG00000017012	protein_coding	slit guidance ligand 3 [Source:NCBI gene;Acc:100513444]
16	55418397	55595189	WWC1	ENSSSCG00000035456	protein_coding	WW and C2 domain containing 1 [Source:NCBI gene;Acc:100513827]
16	71236025	71276078	G3BP1	ENSSSCG00000035676	protein_coding	G3BP stress granule assembly factor 1 [Source:NCBI gene;Acc:100513766]
16	75217213	75260149	TENT4A	ENSSSCG00000017102	protein_coding	terminal nucleotidyltransferase 4A [Source:NCBI gene;Acc:100517864]
17	12645747	13264199	PSD3	ENSSSCG00000007034	protein_coding	pleckstrin and Sec7 domain containing 3 [Source:NCBI gene;Acc:100623956]
17	13848726	14011700	SLC23A2	ENSSSCG00000026466	protein_coding	solute carrier family 23 member 2 [Source:NCBI gene;Acc:397367]
17	36072122	36325074	NOL4L	ENSSSCG00000007249	protein_coding	COMM domain containing 7 [Source:NCBI gene;Acc:100514995]
17	52743570	52906821	NFATC2	ENSSSCG00000007477	protein_coding	nuclear factor of activated T cells 2 [Source:NCBI gene;Acc:100134969]
17	54720688	54738742		ENSSSCG00000050650	lncRNA
17	62347702	62354121		ENSSSCG00000043262	protein_coding
17	62352260	62356217		ENSSSCG00000036109	protein_coding	baculoviral IAP repeat containing 7 [Source:NCBI gene;Acc:110257375]
18	721131	1392870	PTPRN2	ENSSSCG00000026661	protein_coding	protein tyrosine phosphatase receptor type N2 [Source:NCBI gene;Acc:102158899]
18	1444737	1630889	DNAJB6	ENSSSCG00000033272	protein_coding	DnaJ heat shock protein family (Hsp40) member B6 [Source:NCBI gene;Acc:100525669]
18	1542163	1653982	UBE3C	ENSSSCG00000016409	protein_coding	ubiquitin protein ligase E3C [Source:NCBI gene;Acc:100511906]
18	1567824	1572821		ENSSSCG00000044842	pseudogene
18	2013904	2072291		ENSSSCG00000047059	lncRNA
18	3136879	3140274		ENSSSCG00000051143	lncRNA
18	3148481	3905410	DPP6	ENSSSCG00000016423	protein_coding	dipeptidyl peptidase like 6 [Source:NCBI gene;Acc:100621864]
18	6024280	6037778	IQCA1L	ENSSSCG00000025737	protein_coding	IQ motif containing with AAA domain 1 like [Source:NCBI gene;Acc:100739366]
18	6058929	6080906	GBX1	ENSSSCG00000032249	protein_coding	gastrulation brain homeobox 1 [Source:NCBI gene;Acc:100625616]
18	15105138	15906707	EXOC4	ENSSSCG00000016543	protein_coding	exocyst complex component 4 [Source:NCBI gene;Acc:106504059]
18	43209189	43509420		ENSSSCG00000016687	protein_coding	chimerin 2 [Source:NCBI gene;Acc:100514933]
18	46292104	46691513		ENSSSCG00000041810	lncRNA
18	50034031	50042971	CCDC201	ENSSSCG00000050056	protein_coding	uncharacterized LOC106506856 [Source:NCBI gene;Acc:106506856]
18	50046575	50143771	ADCY1	ENSSSCG00000016726	protein_coding	adenylate cyclase 1 [Source:NCBI gene;Acc:100624934]
