# Supplementary material for: Genome-wide DNA methylation analysis in Chinese Chenghua and Yorkshire pigs
Source: BMC Genom Data. 2021 Jun 16;22:21. doi: 10.1186/s12863-021-00977-0 (PMC8207654; doi:10.1186/s12863-021-00977-0)
Supplement: Supplementary file 4 — Additional file 4: Table S4. Summary of hypomethylation genes in CHP vs. YP. [file 12863_2021_977_MOESM4_ESM.xlsx]

## Sheet: Sheet1
Table S4. Summary of hypomethylation genes in CHP vs. YP.
Sus scrofa chromosome	Gene start (bp)	Gene end (bp)	Gene name	Ensemble gene ID	Gene type	Gene description
1	1193163	1333092	SMOC2	ENSSSCG00000004013	protein_coding	SPARC related modular calcium binding 2 [Source:NCBI gene;Acc:100737228]
1	8007001	8081817	FNDC1	ENSSSCG00000004052	protein_coding	fibronectin type III domain containing 1 [Source:NCBI gene;Acc:100154276]
1	9014551	9109103	SYNJ2	ENSSSCG00000012315	protein_coding	synaptojanin 2 [Source:NCBI gene;Acc:100516167]
1	9350294	9619727	ZDHHC14	ENSSSCG00000035027	protein_coding	zinc finger DHHC-type palmitoyltransferase 14 [Source:NCBI gene;Acc:100525194]
1	11767640	12122348	SCAF8	ENSSSCG00000004070	protein_coding	SR-related CTD associated factor 8 [Source:NCBI gene;Acc:100512874]
1	20511240	21048787	UTRN	ENSSSCG00000004123	protein_coding	utrophin [Source:NCBI gene;Acc:100523292]
1	57222558	57332720	GABRR2	ENSSSCG00000024249	protein_coding	gamma-aminobutyric acid type A receptor subunit rho2 [Source:NCBI gene;Acc:100522289]
1	107094123	107139235	ANKDD1A	ENSSSCG00000004545	protein_coding	ankyrin repeat and death domain containing 1A [Source:NCBI gene;Acc:100515000]
1	162364055	162737492	NEDD4L	ENSSSCG00000004919	protein_coding	NEDD4 like E3 ubiquitin protein ligase [Source:NCBI gene;Acc:100512083]
1	217055165	217105568		ENSSSCG00000049920	lncRNA
1	240522837	240584918	ANKS6	ENSSSCG00000005378	protein_coding	ankyrin repeat and sterile alpha motif domain containing 6 [Source:NCBI gene;Acc:100152629]
1	254067492	254211805	RGS3	ENSSSCG00000005480	protein_coding	regulator of G protein signaling 3 [Source:NCBI gene;Acc:100517994]
1	254939149	254943063		ENSSSCG00000005488	protein_coding	orosomucoid 1 [Source:NCBI gene;Acc:396901]
1	254941598	254994201	AKNA	ENSSSCG00000023894	protein_coding	AT-hook transcription factor [Source:NCBI gene;Acc:100152364]
1	265261797	265275248	ADGRD2	ENSSSCG00000005591	protein_coding	adhesion G protein-coupled receptor D2 [Source:NCBI gene;Acc:100514818]
1	265905210	265929061	RABEPK	ENSSSCG00000005599	protein_coding	Rab9 effector protein with kelch motifs [Source:NCBI gene;Acc:100152056]
1	268423169	268619636		ENSSSCG00000022295	protein_coding	chromosome 1 C9orf16 homolog [Source:NCBI gene;Acc:100152322]
1	268427704	268465789	FAM102A	ENSSSCG00000005631	protein_coding	family with sequence similarity 102 member A [Source:HGNC Symbol;Acc:HGNC:31419]
1	270364033	270523287	HMCN2	ENSSSCG00000005699	protein_coding	hemicentin 2 [Source:NCBI gene;Acc:100623602]
1	270652398	270705033	FUBP3	ENSSSCG00000005702	protein_coding	far upstream element binding protein 3 [Source:NCBI gene;Acc:100524188]
1	270761668	270906711	ABL1	ENSSSCG00000005706	protein_coding	ABL proto-oncogene 1, non-receptor tyrosine kinase [Source:NCBI gene;Acc:100524544]
1	271103833	271210290	NUP214	ENSSSCG00000005711	protein_coding	nucleoporin 214 [Source:NCBI gene;Acc:100155564]
1	271724910	271928367	MED27	ENSSSCG00000005720	protein_coding	mediator complex subunit 27 [Source:NCBI gene;Acc:414430]
1	273156749	273186756	FAM163B	ENSSSCG00000026442	protein_coding	family with sequence similarity 163 member B [Source:NCBI gene;Acc:100627389]
1	273303143	273476208	VAV2	ENSSSCG00000005743	protein_coding	vav guanine nucleotide exchange factor 2 [Source:NCBI gene;Acc:100151931]
1	274224454	274261328	OLFM1	ENSSSCG00000029715	protein_coding	olfactomedin 1 [Source:NCBI gene;Acc:100620523]
2	1506652	1641667	CD81	ENSSSCG00000039243	protein_coding	CD81 molecule [Source:NCBI gene;Acc:780427]
2	26786172	26826992	NAT10	ENSSSCG00000013304	protein_coding	N-acetyltransferase 10 [Source:NCBI gene;Acc:100511365]
2	56892242	56977234	NLRP3	ENSSSCG00000013940	protein_coding	NLR family pyrin domain containing 3 [Source:NCBI gene;Acc:100514823]
2	58617205	58634464	HAPLN4	ENSSSCG00000034887	protein_coding	hyaluronan and proteoglycan link protein 4 [Source:NCBI gene;Acc:110259312]
2	75742827	75767708		ENSSSCG00000013471	protein_coding	zinc finger protein 77 [Source:NCBI gene;Acc:100516355]
2	77330686	77341903	POLR2E	ENSSSCG00000021472	protein_coding	RNA polymerase II subunit E [Source:NCBI gene;Acc:100623333]
2	133480080	133683880	LYRM7	ENSSSCG00000033213	protein_coding	LYR motif containing 7 [Source:NCBI gene;Acc:100519080]
2	133480229	133683880	CDC42SE2	ENSSSCG00000036686	protein_coding	CDC42 small effector 2 [Source:NCBI gene;Acc:100523052]
2	137681884	137730652		ENSSSCG00000041215	lncRNA
2	138287443	138344769	SMAD5	ENSSSCG00000014319	protein_coding	SMAD family member 5 [Source:NCBI gene;Acc:100624262]
2	138373296	138510710	TRPC7	ENSSSCG00000014318	protein_coding	transient receptor potential cation channel subfamily C member 7 [Source:NCBI gene;Acc:100271727]
2	141588399	141658711	PSD2	ENSSSCG00000029541	protein_coding	pleckstrin and Sec7 domain containing 2 [Source:NCBI gene;Acc:100737524]
2	141662369	141824727	NRG2	ENSSSCG00000021082	protein_coding	neuregulin 2 [Source:NCBI gene;Acc:100625643]
2	143304079	143327590	ARAP3	ENSSSCG00000014391	protein_coding	ArfGAP with RhoGAP domain, ankyrin repeat and PH domain 3 [Source:NCBI gene;Acc:100511744]
2	143529961	143552910	DELE1	ENSSSCG00000014396	protein_coding	DAP3 binding cell death enhancer 1 [Source:NCBI gene;Acc:100520236]
2	143540855	143595609	RNF14	ENSSSCG00000014394	protein_coding	ring finger protein 14 [Source:NCBI gene;Acc:100512591]
2	150927770	150985318	PDE6A	ENSSSCG00000014438	protein_coding	phosphodiesterase 6A [Source:NCBI gene;Acc:100515715]
3	4900571	5002199	CYTH3	ENSSSCG00000034768	protein_coding	cytohesin 3 [Source:NCBI gene;Acc:110259845]
3	5856692	5868545		ENSSSCG00000046379	lncRNA
3	10424791	10439479		ENSSSCG00000041780	lncRNA
3	15487512	16160641		ENSSSCG00000007733	protein_coding	tRNA-yW synthesizing protein 1 homolog (S. cerevisiae) [Source:NCBI gene;Acc:100516854]
3	19368406	19476235	GTF3C1	ENSSSCG00000007815	protein_coding	general transcription factor IIIC subunit 1 [Source:NCBI gene;Acc:100519247]
3	22740436	22826585	COG7	ENSSSCG00000010799	protein_coding	component of oligomeric golgi complex 7 [Source:NCBI gene;Acc:100627695]
3	30584912	31133317	SNX29	ENSSSCG00000037232	protein_coding	sorting nexin 29 [Source:NCBI gene;Acc:100626399]
3	31938135	32158558	CLEC16A	ENSSSCG00000026569	protein_coding	C-type lectin domain containing 16A [Source:NCBI gene;Acc:100519828]
3	34939572	37209658	RBFOX1	ENSSSCG00000007917	protein_coding	RNA binding fox-1 homolog 1 [Source:NCBI gene;Acc:100522863]
3	37883238	37919224	DNAJA3	ENSSSCG00000022874	protein_coding	DnaJ heat shock protein family (Hsp40) member A3 [Source:NCBI gene;Acc:100624182]
3	39585602	39603083	CCNF	ENSSSCG00000026326	protein_coding	cyclin F [Source:NCBI gene;Acc:100518243]
3	40133484	40169178		ENSSSCG00000008012	protein_coding	hydroxyacylglutathione hydrolase [Source:NCBI gene;Acc:100624780]
3	49363555	49467527	FHL2	ENSSSCG00000008147	protein_coding	four and a half LIM domains 2 [Source:NCBI gene;Acc:100513532]
3	49454560	49465447	C2orf49	ENSSSCG00000035390	protein_coding	chromosome 3 C2orf49 homolog [Source:NCBI gene;Acc:110259971]
3	53149095	53289795	TBC1D8	ENSSSCG00000008169	protein_coding	TBC1 domain family member 8 [Source:NCBI gene;Acc:100519950]
3	58667971	58750421	POLR1A	ENSSSCG00000008226	protein_coding	RNA polymerase I subunit A [Source:NCBI gene;Acc:100518066]
3	69701149	69839893	SFXN5	ENSSSCG00000008307	protein_coding	sideroflexin 5 [Source:NCBI gene;Acc:100621633]
3	71730002	71840862	ADD2	ENSSSCG00000020736	protein_coding	adducin 2 [Source:NCBI gene;Acc:100624449]
3	71948137	72050488	TGFA	ENSSSCG00000008326	protein_coding	transforming growth factor alpha [Source:NCBI gene;Acc:397484]
3	73157752	73398345	ANTXR1	ENSSSCG00000008340	protein_coding	ANTXR cell adhesion molecule 1 [Source:NCBI gene;Acc:100513853]
3	93457622	93592348	TTC7A	ENSSSCG00000008434	protein_coding	tetratricopeptide repeat domain 7A [Source:NCBI gene;Acc:100522733]
3	94349889	94909020	PRKCE	ENSSSCG00000008444	protein_coding	protein kinase C epsilon [Source:NCBI gene;Acc:100524932]
3	106300750	106724934	LTBP1	ENSSSCG00000008510	protein_coding	latent transforming growth factor beta binding protein 1 [Source:NCBI gene;Acc:100627243]
3	110605921	110741130	PLB1	ENSSSCG00000034756	protein_coding	phospholipase B1 [Source:NCBI gene;Acc:100519306]
3	110647970	110656767		ENSSSCG00000046984	protein_coding
3	110897351	111328405	BABAM2	ENSSSCG00000026465	protein_coding	BRISC and BRCA1 A complex member 2 [Source:NCBI gene;Acc:100623966]
3	112581770	112621601	DRC1	ENSSSCG00000008568	protein_coding	dynein regulatory complex subunit 1 [Source:NCBI gene;Acc:102159735]
3	114673034	114714178	UBXN2A	ENSSSCG00000033753	protein_coding	UBX domain protein 2A [Source:NCBI gene;Acc:100522609]
3	114677769	114700382		ENSSSCG00000041783	protein_coding
3	124940548	125074123	LPIN1	ENSSSCG00000008624	protein_coding	lipin 1 [Source:NCBI gene;Acc:100170845]
3	126107412	126220309	HPCAL1	ENSSSCG00000003663	protein_coding	hippocalcin like 1 [Source:NCBI gene;Acc:100144506]
4	1430065	1435573		ENSSSCG00000043012	lncRNA
4	6282075	6446390	KHDRBS3	ENSSSCG00000005941	protein_coding	KH RNA binding domain containing, signal transduction associated 3 [Source:NCBI gene;Acc:100155706]
4	7016753	7374053	ZFAT	ENSSSCG00000030947	protein_coding	zinc finger and AT-hook domain containing [Source:NCBI gene;Acc:100622516]
4	7682910	7770660		ENSSSCG00000046642	lncRNA
4	8995352	9014890	HHLA1	ENSSSCG00000022257	protein_coding	HERV-H LTR-associating 1 [Source:HGNC Symbol;Acc:HGNC:4904]
4	9644589	9866534	ADCY8	ENSSSCG00000031717	protein_coding	adenylate cyclase 8 [Source:NCBI gene;Acc:100622999]
4	10140124	10451929	ASAP1	ENSSSCG00000028759	protein_coding	ArfGAP with SH3 domain, ankyrin repeat and PH domain 1 [Source:NCBI gene;Acc:106509950]
4	34924383	35367430	NCALD	ENSSSCG00000006059	protein_coding	neurocalcin delta [Source:NCBI gene;Acc:100156785]
4	35767242	35927620		ENSSSCG00000006061	protein_coding	zinc finger protein 706 [Source:NCBI gene;Acc:100521722]
4	38932736	39023925	LAPTM4B	ENSSSCG00000006083	protein_coding	lysosomal protein transmembrane 4 beta [Source:NCBI gene;Acc:100522993]
4	74612527	74745989	FAM110B	ENSSSCG00000006240	protein_coding	family with sequence similarity 110 member B [Source:NCBI gene;Acc:100156516]
4	77748810	78002009	ST18	ENSSSCG00000006266	protein_coding	ST18 C2H2C-type zinc finger transcription factor [Source:NCBI gene;Acc:100154114]
4	108401895	108621509	KCND3	ENSSSCG00000026680	protein_coding	potassium voltage-gated channel subfamily D member 3 [Source:NCBI gene;Acc:100037946]
4	108624458	108647342	DDX20	ENSSSCG00000006783	protein_coding	DEAD-box helicase 20 [Source:NCBI gene;Acc:100152786]
4	117109942	117139528		ENSSSCG00000040282	lncRNA
4	118269143	118711771	FRRS1	ENSSSCG00000006873	protein_coding	ferric chelate reductase 1 [Source:NCBI gene;Acc:100151766]
4	122343405	122459131	ALG14	ENSSSCG00000006885	protein_coding	ALG14 UDP-N-acetylglucosaminyltransferase subunit [Source:NCBI gene;Acc:100157203]
4	125740372	125863620	ZNF644	ENSSSCG00000022534	protein_coding	zinc finger protein 644 [Source:NCBI gene;Acc:100152774]
5	594221	647897	TTLL8	ENSSSCG00000000982	protein_coding	tubulin tyrosine ligase like 8 [Source:NCBI gene;Acc:100520675]
5	1400588	1569846	TAFA5	ENSSSCG00000034776	protein_coding	TAFA chemokine like family member 5 [Source:NCBI gene;Acc:110260606]
5	3637076	3798230	ATXN10	ENSSSCG00000024864	protein_coding	ataxin 10 [Source:NCBI gene;Acc:414389]
5	4399742	4450465		ENSSSCG00000000021	protein_coding	Rho GTPase activating protein 8 [Source:NCBI gene;Acc:100533202]
5	4467232	4525588	PRR5	ENSSSCG00000021748	protein_coding	proline rich 5 [Source:NCBI gene;Acc:100152201]
5	4906684	5015441	PARVB	ENSSSCG00000000024	protein_coding	parvin beta [Source:NCBI gene;Acc:100739768]
5	6346473	6528053	TCF20	ENSSSCG00000032171	protein_coding	transcription factor 20 [Source:HGNC Symbol;Acc:HGNC:11631]
5	6975840	6988422	CSDC2	ENSSSCG00000000062	protein_coding	cold shock domain containing C2 [Source:NCBI gene;Acc:100153407]
5	9247203	9321899	GTPBP1	ENSSSCG00000000095	protein_coding	GTP binding protein 1 [Source:NCBI gene;Acc:100520611]
5	11264590	11422660		ENSSSCG00000000145	protein_coding
5	58480526	58927583	GRIN2B	ENSSSCG00000000614	protein_coding	glutamate ionotropic receptor NMDA type subunit 2B [Source:NCBI gene;Acc:100626022]
5	64519186	65002098	VWF	ENSSSCG00000000712	protein_coding	von Willebrand factor [Source:NCBI gene;Acc:399543]
5	79787995	80067816	CHST11	ENSSSCG00000000837	protein_coding	carbohydrate sulfotransferase 11 [Source:NCBI gene;Acc:100157186]
5	94276769	94384142	TMTC3	ENSSSCG00000000927	protein_coding	transmembrane O-mannosyltransferase targeting cadherins 3 [Source:NCBI gene;Acc:100152211]
6	253224	300155	FANCA	ENSSSCG00000024687	protein_coding	FA complementation group A [Source:NCBI gene;Acc:100621453]
6	915365	967106	PIEZO1	ENSSSCG00000035230	protein_coding	piezo type mechanosensitive ion channel component 1 [Source:NCBI gene;Acc:102164273]
6	1617651	1677132	KLHDC4	ENSSSCG00000002652	protein_coding	kelch domain containing 4 [Source:NCBI gene;Acc:100511452]
6	2450985	2527997		ENSSSCG00000046580	lncRNA
6	3246731	3424495	GSE1	ENSSSCG00000002664	protein_coding	Gse1 coiled-coil protein [Source:NCBI gene;Acc:100513153]
6	4479932	4501237	HSDL1	ENSSSCG00000002681	protein_coding	hydroxysteroid dehydrogenase like 1 [Source:NCBI gene;Acc:100516372]
6	9957763	10120510	VAT1L	ENSSSCG00000002696	protein_coding	vesicle amine transport 1 like [Source:NCBI gene;Acc:100520197]
6	12480299	12531513	ZFP1	ENSSSCG00000022668	protein_coding	ZFP1 zinc finger protein [Source:NCBI gene;Acc:100622002]
6	13011860	13165452	GLG1	ENSSSCG00000030420	protein_coding	golgi glycoprotein 1 [Source:NCBI gene;Acc:100622584]
6	28938290	29025357	SMPD3	ENSSSCG00000002764	protein_coding	sphingomyelin phosphodiesterase 3 [Source:NCBI gene;Acc:100518128]
6	32494170	32609928	TOX3	ENSSSCG00000002835	protein_coding	TOX high mobility group box family member 3 [Source:NCBI gene;Acc:100519713]
6	34597636	34759216	HEATR3	ENSSSCG00000040887	protein_coding	terminal nucleotidyltransferase 4B [Source:NCBI gene;Acc:100625961]
6	48205158	48209867	LGALS13	ENSSSCG00000002983	protein_coding	lectin, galactoside-binding, soluble, 13 [Source:NCBI gene;Acc:100217392]
6	52711901	52841288	ARHGAP35	ENSSSCG00000003107	protein_coding	Rho GTPase activating protein 35 [Source:NCBI gene;Acc:100514580]
6	57144085	57371827		ENSSSCG00000045482	protein_coding	zinc finger protein 836-like [Source:NCBI gene;Acc:110261288]
6	71286989	71412888	MTOR	ENSSSCG00000003413	protein_coding	mechanistic target of rapamycin kinase [Source:NCBI gene;Acc:100127359]
6	73297158	74402790	KAZN	ENSSSCG00000037676	protein_coding	kazrin, periplakin interacting protein [Source:NCBI gene;Acc:100520199]
6	75559077	75606299	CROCC	ENSSSCG00000003478	protein_coding	ciliary rootlet coiled-coil, rootletin [Source:NCBI gene;Acc:100523612]
6	75696484	75755892	PADI2	ENSSSCG00000026478	protein_coding	peptidyl arginine deiminase 2 [Source:NCBI gene;Acc:100621356]
6	88922795	88960600	ZBTB8A	ENSSSCG00000021457	protein_coding	zinc finger and BTB domain containing 8A [Source:NCBI gene;Acc:100620574]
6	93829319	93833667	YRDC	ENSSSCG00000040425	protein_coding	yrdC N6-threonylcarbamoyltransferase domain containing [Source:NCBI gene;Acc:110261153]
6	105808212	106007730	COLEC12	ENSSSCG00000040397	protein_coding	collectin subfamily member 12 [Source:NCBI gene;Acc:102166764]
6	120036838	120586849	FHOD3	ENSSSCG00000027935	protein_coding	formin homology 2 domain containing 3 [Source:NCBI gene;Acc:100622006]
6	148315283	148761721	ROR1	ENSSSCG00000003811	protein_coding	receptor tyrosine kinase like orphan receptor 1 [Source:NCBI gene;Acc:100520620]
6	150835464	151426550	NFIA	ENSSSCG00000023243	protein_coding	nuclear factor I A [Source:NCBI gene;Acc:100523676]
6	153213257	153515040		ENSSSCG00000049208	lncRNA
6	153238360	153243311		ENSSSCG00000041038	lncRNA
6	154936439	155374403	DAB1	ENSSSCG00000003833	protein_coding	DAB adaptor protein 1 [Source:NCBI gene;Acc:100037307]
6	155908372	156311063		ENSSSCG00000043918	lncRNA
6	155908424	156023632		ENSSSCG00000041720	lncRNA
6	157653918	157734135		ENSSSCG00000003845	protein_coding	maestro heat like repeat family member 7 [Source:NCBI gene;Acc:100513545]
6	165824520	165861442	PRDX1	ENSSSCG00000003914	protein_coding	peroxiredoxin 1 [Source:NCBI gene;Acc:100512476]
6	166957316	167082632	ERI3	ENSSSCG00000036909	protein_coding	ERI1 exoribonuclease family member 3 [Source:NCBI gene;Acc:100521097]
6	167952933	167959810		ENSSSCG00000041987	lncRNA
7	752239	1285550	GMDS	ENSSSCG00000000994	protein_coding	GDP-mannose 4,6-dehydratase [Source:NCBI gene;Acc:100520846]
7	1980292	1988729	PSMG4	ENSSSCG00000036988	protein_coding	proteasome assembly chaperone 4 [Source:NCBI gene;Acc:100156905]
7	2360481	2415386	PRPF4B	ENSSSCG00000001002	protein_coding	pre-mRNA processing factor 4B [Source:NCBI gene;Acc:100157287]
7	2487599	2569284		ENSSSCG00000033701	lncRNA
7	2503559	2527763		ENSSSCG00000050204	lncRNA
7	2540631	2642780		ENSSSCG00000041051	lncRNA
7	2785405	2966241	CDYL	ENSSSCG00000000999	protein_coding	chromodomain Y like [Source:NCBI gene;Acc:100155291]
7	4941899	5030795		ENSSSCG00000050908	lncRNA
7	9105802	9675230	PHACTR1	ENSSSCG00000001052	protein_coding	phosphatase and actin regulator 1 [Source:NCBI gene;Acc:100153737]
7	13393547	13466504	NUP153	ENSSSCG00000026034	protein_coding	nucleoporin 153 [Source:NCBI gene;Acc:100153581]
7	37222324	37258409	C6orf132	ENSSSCG00000036801	protein_coding	chromosome 7 C6orf132 homolog [Source:NCBI gene;Acc:102167684]
7	39138432	39215736	TMEM63B	ENSSSCG00000001697	protein_coding	transmembrane protein 63B [Source:NCBI gene;Acc:100151872]
7	39168677	39191396	CAPN11	ENSSSCG00000001698	protein_coding	calpain 11 [Source:NCBI gene;Acc:100156753]
7	54655726	54837484	ABHD2	ENSSSCG00000001835	protein_coding	abhydrolase domain containing 2 [Source:NCBI gene;Acc:100153434]
7	54744742	54890997	FANCI	ENSSSCG00000001837	protein_coding	FA complementation group I [Source:NCBI gene;Acc:100156260]
7	56311530	56439909	TMEM266	ENSSSCG00000001863	protein_coding	transmembrane protein 266 [Source:NCBI gene;Acc:100152648]
7	56583151	57012312	SCAPER	ENSSSCG00000001865	protein_coding	S-phase cyclin A associated protein in the ER [Source:NCBI gene;Acc:100154669]
7	56617063	56621134		ENSSSCG00000048453	pseudogene
7	96323262	96380271	ZFYVE1	ENSSSCG00000002337	protein_coding	zinc finger FYVE-type containing 1 [Source:NCBI gene;Acc:100154908]
7	96955957	96960795		ENSSSCG00000050598	lncRNA
7	100777204	100902949	ADCK1	ENSSSCG00000002408	protein_coding	aarF domain containing kinase 1 [Source:NCBI gene;Acc:100154765]
7	112885163	112913207	GPR68	ENSSSCG00000034114	protein_coding	G protein-coupled receptor 68 [Source:NCBI gene;Acc:100153615]
7	113836189	114011301	SLC24A4	ENSSSCG00000002450	protein_coding	solute carrier family 24 member 4 [Source:NCBI gene;Acc:100156914]
7	114035353	114166543	RIN3	ENSSSCG00000002451	protein_coding	Ras and Rab interactor 3 [Source:NCBI gene;Acc:100155709]
8	2716914	2775333	ACOX3	ENSSSCG00000008724	protein_coding	acyl-CoA oxidase 3, pristanoyl [Source:NCBI gene;Acc:100523005]
8	2846004	2883958	SH3TC1	ENSSSCG00000008722	protein_coding	SH3 domain and tetratricopeptide repeats 1 [Source:NCBI gene;Acc:100737944]
8	4362678	4385272	WFS1	ENSSSCG00000032452	protein_coding	wolframin ER transmembrane glycoprotein [Source:NCBI gene;Acc:100621070]
8	19055888	19071725		ENSSSCG00000041382	lncRNA
8	38982680	39061258	DCUN1D4	ENSSSCG00000008831	protein_coding	defective in cullin neddylation 1 domain containing 4 [Source:NCBI gene;Acc:100521504]
8	52343233	52375044	TMA16	ENSSSCG00000008890	protein_coding	translation machinery associated 16 homolog [Source:NCBI gene;Acc:100517956]
8	65238088	65315714	CENPC	ENSSSCG00000008921	protein_coding	centromere protein C [Source:NCBI gene;Acc:100737668]
8	70351309	70372518	EREG	ENSSSCG00000038185	protein_coding	epiregulin [Source:NCBI gene;Acc:100620969]
8	72543620	72679173	SEPTIN11	ENSSSCG00000008986	protein_coding	septin 11 [Source:NCBI gene;Acc:100523501]
8	73502664	73958083	FRAS1	ENSSSCG00000008991	protein_coding	Fraser extracellular matrix complex subunit 1 [Source:NCBI gene;Acc:100514970]
8	82908527	82968994	SMAD1	ENSSSCG00000009040	protein_coding	SMAD family member 1 [Source:NCBI gene;Acc:397016]
8	111748514	111858510	ENPEP	ENSSSCG00000009132	protein_coding	glutamyl aminopeptidase [Source:NCBI gene;Acc:397080]
8	111750960	112191274	ELOVL6	ENSSSCG00000036236	protein_coding	ELOVL fatty acid elongase 6 [Source:NCBI gene;Acc:100312970]
8	130346214	130527451		ENSSSCG00000009208	protein_coding	HECT and RLD domain containing E3 ubiquitin protein ligase 3 [Source:NCBI gene;Acc:100517903]
8	131634162	131700096	KLHL8	ENSSSCG00000009226	protein_coding	kelch like family member 8 [Source:NCBI gene;Acc:100521566]
8	132249635	132776820	MAPK10	ENSSSCG00000009228	protein_coding	mitogen-activated protein kinase 10 [Source:NCBI gene;Acc:100521736]
8	136071354	136600317	RASGEF1B	ENSSSCG00000029507	protein_coding	RasGEF domain family member 1B [Source:NCBI gene;Acc:100337671]
9	2191751	2394103	SYT9	ENSSSCG00000014599	protein_coding	synaptotagmin 9 [Source:NCBI gene;Acc:100523743]
9	6433177	6443603	ART1	ENSSSCG00000038255	protein_coding	ADP-ribosyltransferase 1 [Source:NCBI gene;Acc:100525416]
9	41639701	41836742	ZBTB16	ENSSSCG00000030095	protein_coding	zinc finger and BTB domain containing 16 [Source:NCBI gene;Acc:100625290]
9	60597941	60611506		ENSSSCG00000051688	lncRNA
9	107834756	107887735		ENSSSCG00000032905	protein_coding
9	118364592	118635969	PAPPA2	ENSSSCG00000015512	protein_coding	pappalysin 2 [Source:NCBI gene;Acc:100521390]
9	129605449	129771910		ENSSSCG00000050221	lncRNA
9	131775447	131822530	TRAF5	ENSSSCG00000021068	protein_coding	TNF receptor associated factor 5 [Source:NCBI gene;Acc:396616]
10	13815180	13818900		ENSSSCG00000038188	protein_coding	left-right determination factor 2 [Source:NCBI gene;Acc:100524517]
10	19624172	19731989	CAPN8	ENSSSCG00000034746	protein_coding	calpain 8 [Source:NCBI gene;Acc:100625563]
10	22715735	22866904	NR5A2	ENSSSCG00000024975	protein_coding	nuclear receptor subfamily 5 group A member 2 [Source:NCBI gene;Acc:100523688]
10	23885797	24102341	NAV1	ENSSSCG00000010915	protein_coding	neuron navigator 1 [Source:NCBI gene;Acc:100525121]
10	25471536	25590022		ENSSSCG00000027557	protein_coding	cell division cycle 14B [Source:NCBI gene;Acc:100626260]
10	52223425	52408922	PIP4K2A	ENSSSCG00000011079	protein_coding	phosphatidylinositol-5-phosphate 4-kinase type 2 alpha [Source:NCBI gene;Acc:100520446]
10	60506482	61084861		ENSSSCG00000011121	protein_coding	CUGBP Elav-like family member 2 [Source:NCBI gene;Acc:100737017]
10	66741290	66971747		ENSSSCG00000036117	lncRNA
10	67833285	68013512		ENSSSCG00000048251	lncRNA
11	359476	442436	PARP4	ENSSSCG00000022957	protein_coding	poly(ADP-ribose) polymerase family member 4 [Source:NCBI gene;Acc:100738726]
11	1324060	1406084	ZDHHC20	ENSSSCG00000026744	protein_coding	zinc finger DHHC-type palmitoyltransferase 20 [Source:NCBI gene;Acc:100623451]
11	2379695	2456664	SACS	ENSSSCG00000035493	protein_coding	sacsin molecular chaperone [Source:NCBI gene;Acc:100624042]
11	2543764	2640738	TNFRSF19	ENSSSCG00000009283	protein_coding	TNF receptor superfamily member 19 [Source:NCBI gene;Acc:100521146]
11	5044329	5089833	POLR1D	ENSSSCG00000009310	protein_coding	uncharacterized LOC106505238 [Source:NCBI gene;Acc:106505238]
11	10145974	10527268	RFC3	ENSSSCG00000009349	protein_coding	replication factor C subunit 3 [Source:NCBI gene;Acc:100156440]
11	12777552	12816008	ALG5	ENSSSCG00000009360	protein_coding	ALG5 dolichyl-phosphate beta-glucosyltransferase [Source:NCBI gene;Acc:100154411]
11	16518291	16571299		ENSSSCG00000044490	lncRNA
11	16572295	16658162	FAM124A	ENSSSCG00000029598	protein_coding	family with sequence similarity 124 member A [Source:NCBI gene;Acc:100152644]
11	17792467	17849732	TRIM13	ENSSSCG00000009389	protein_coding	tripartite motif containing 13 [Source:NCBI gene;Acc:106505285]
11	18040010	18087644	EBPL	ENSSSCG00000009393	protein_coding	EBP like [Source:NCBI gene;Acc:100516290]
11	18040110	18197751	RCBTB1	ENSSSCG00000021060	protein_coding	RCC1 and BTB domain containing protein 1 [Source:NCBI gene;Acc:100628042]
11	18067499	18100413	ARL11	ENSSSCG00000036810	protein_coding	ADP ribosylation factor like GTPase 11 [Source:HGNC Symbol;Acc:HGNC:24046]
11	18252527	18297826	SETDB2	ENSSSCG00000009395	protein_coding	SET domain bifurcated histone lysine methyltransferase 2 [Source:NCBI gene;Acc:100157885]
11	18298018	18400398	CAB39L	ENSSSCG00000009397	protein_coding	calcium binding protein 39 like [Source:NCBI gene;Acc:100519104]
11	57636306	57792477		ENSSSCG00000046381	lncRNA
11	65027732	65147242	CLDN10	ENSSSCG00000009500	protein_coding	claudin 10 [Source:NCBI gene;Acc:100153752]
11	70251375	70861064	FGF14	ENSSSCG00000009527	protein_coding	fibroblast growth factor 14 [Source:NCBI gene;Acc:100156844]
11	71110857	71138866		ENSSSCG00000009534	protein_coding	basic, immunoglobulin-like variable motif containing [Source:NCBI gene;Acc:100512068]
11	76997516	77161615	COL4A2	ENSSSCG00000009545	protein_coding	collagen type IV alpha 2 chain [Source:NCBI gene;Acc:100153454]
11	77229970	77265272	CARS2	ENSSSCG00000031757	protein_coding	cysteinyl-tRNA synthetase 2, mitochondrial [Source:NCBI gene;Acc:100515851]
11	78816867	78837983	TMEM255B	ENSSSCG00000009564	protein_coding	transmembrane protein 255B [Source:NCBI gene;Acc:100738464]
12	6694282	6716239	GPRC5C	ENSSSCG00000040989	protein_coding	G protein-coupled receptor class C group 5 member C [Source:NCBI gene;Acc:106505387]
12	7759820	8204247	SLC39A11	ENSSSCG00000037754	protein_coding	solute carrier family 39 member 11 [Source:NCBI gene;Acc:100518214]
12	8243627	8585314		ENSSSCG00000033537	lncRNA	uncharacterized LOC102165318 [Source:NCBI gene;Acc:102165318]
12	20725950	20759033	DNAJC7	ENSSSCG00000017419	protein_coding	DnaJ heat shock protein family (Hsp40) member C7 [Source:NCBI gene;Acc:100524895]
12	23590578	23668225	ARHGAP23	ENSSSCG00000018058	protein_coding	Rho GTPase activating protein 23 [Source:NCBI gene;Acc:100514368]
12	25366932	25409932		ENSSSCG00000040942	protein_coding	beta-1,4-N-acetyl-galactosaminyltransferase 2 [Source:NCBI gene;Acc:100621328]
12	25366937	25409954		ENSSSCG00000048918	protein_coding
12	25410201	25418913		ENSSSCG00000044487	lncRNA
12	39143121	39313511	HNF1B	ENSSSCG00000022417	protein_coding	HNF1 homeobox B [Source:NCBI gene;Acc:397002]
12	43032915	43097994	UTP6	ENSSSCG00000017745	protein_coding	coordinator of PRMT5 and differentiation stimulator [Source:NCBI gene;Acc:100524339]
12	46709880	46895815	ABR	ENSSSCG00000017804	protein_coding	ABR activator of RhoGEF and GTPase [Source:NCBI gene;Acc:100522463]
12	46909224	47075433	NXN	ENSSSCG00000028720	protein_coding	nucleoredoxin [Source:NCBI gene;Acc:100523510]
12	49400199	49608130		ENSSSCG00000029709	protein_coding	spermatogenesis associated 22 [Source:NCBI gene;Acc:100415924]
12	51154478	51196933	WSCD1	ENSSSCG00000017894	protein_coding	WSC domain containing 1 [Source:NCBI gene;Acc:100522103]
12	52286019	52414907	ALOX15	ENSSSCG00000017923	protein_coding	arachidonate 12-lipoxygenase, 12S type [Source:NCBI gene;Acc:100620614]
12	52612507	52628362	CLDN7	ENSSSCG00000017934	protein_coding	claudin 7 [Source:NCBI gene;Acc:100127486]
12	53647576	53781557		ENSSSCG00000038144	protein_coding	myosin heavy chain 10 [Source:NCBI gene;Acc:396903]
12	55134844	55167749	MYH8	ENSSSCG00000018005	protein_coding	myosin-8 [Source:NCBI gene;Acc:110255887]
12	60750091	60855287	RAI1	ENSSSCG00000038164	protein_coding	retinoic acid induced 1 [Source:NCBI gene;Acc:110256137]
13	23278932	23322541	EXOG	ENSSSCG00000011258	protein_coding	exo/endonuclease G [Source:NCBI gene;Acc:100515859]
13	27966586	28041473	KIF15	ENSSSCG00000011309	protein_coding	kinesin family member 15 [Source:NCBI gene;Acc:100738172]
13	28524813	28692327	LARS2	ENSSSCG00000011312	protein_coding	leucyl-tRNA synthetase 2, mitochondrial [Source:NCBI gene;Acc:100513625]
13	78982710	79085680	ARMC8	ENSSSCG00000036610	protein_coding	armadillo repeat containing 8 [Source:NCBI gene;Acc:100738777]
13	129875632	129997215	MB21D2	ENSSSCG00000011819	protein_coding	Mab-21 domain containing 2 [Source:NCBI gene;Acc:100156951]
13	133193250	133269462	SENP5	ENSSSCG00000011841	protein_coding	SUMO specific peptidase 5 [Source:NCBI gene;Acc:100526077]
13	195528938	195663902	HUNK	ENSSSCG00000029392	protein_coding	hormonally up-regulated Neu-associated kinase [Source:NCBI gene;Acc:100627454]
13	197249061	197491830	ITSN1	ENSSSCG00000024614	protein_coding	intersectin 1 [Source:NCBI gene;Acc:100737549]
13	198102098	198205629	RCAN1	ENSSSCG00000012050	protein_coding	regulator of calcineurin 1 [Source:NCBI gene;Acc:100511902]
13	202000985	202302577	ERG	ENSSSCG00000022318	protein_coding	ETS transcription factor ERG [Source:NCBI gene;Acc:100625364]
13	203567129	204313713	DSCAM	ENSSSCG00000012072	protein_coding	DS cell adhesion molecule [Source:NCBI gene;Acc:100517192]
13	204600735	204694836		ENSSSCG00000012074	protein_coding	beta-secretase 2 [Source:NCBI gene;Acc:100517374]
13	206151647	206195470	PKNOX1	ENSSSCG00000037663	protein_coding	PBX/knotted 1 homeobox 1 [Source:NCBI gene;Acc:110256497]
14	957081	1078509	SEMA4D	ENSSSCG00000009584	protein_coding	semaphorin 4D [Source:NCBI gene;Acc:100152598]
14	22412935	22437470		ENSSSCG00000035929	protein_coding	methyl-CpG-binding domain protein 3-like 1 [Source:NCBI gene;Acc:100157664]
14	22593642	22608916	ZNF26	ENSSSCG00000009730	protein_coding	zinc finger protein 84 [Source:NCBI gene;Acc:100620909]
14	28109841	28169609	AACS	ENSSSCG00000009755	protein_coding	acetoacetyl-CoA synthetase [Source:NCBI gene;Acc:100156545]
14	38225550	38268853		ENSSSCG00000042669	lncRNA
14	73401014	73654982	PALD1	ENSSSCG00000036446	protein_coding	phosphatase domain containing paladin 1 [Source:NCBI gene;Acc:110256835]
14	73500281	73654982	ADAMTS14	ENSSSCG00000010272	protein_coding	ADAM metallopeptidase with thrombospondin type 1 motif 14 [Source:NCBI gene;Acc:100153539]
14	123893989	123932962	HABP2	ENSSSCG00000010639	protein_coding	hyaluronan binding protein 2 [Source:NCBI gene;Acc:100157966]
14	123926925	124007779	NRAP	ENSSSCG00000010640	protein_coding	nebulin related anchoring protein [Source:NCBI gene;Acc:733691]
14	126277857	126499465	GFRA1	ENSSSCG00000010655	protein_coding	GDNF family receptor alpha 1 [Source:NCBI gene;Acc:100152565]
14	130276639	130562563	PLPP4	ENSSSCG00000010691	protein_coding	phospholipid phosphatase 4 [Source:NCBI gene;Acc:100152806]
14	132703704	132832574	BUB3	ENSSSCG00000010726	protein_coding	BUB3 mitotic checkpoint protein [Source:NCBI gene;Acc:100156053]
14	135139855	135197320	DHX32	ENSSSCG00000010744	protein_coding	DEAH-box helicase 32 (putative) [Source:NCBI gene;Acc:100152252]
14	135302810	135682159	ADAM12	ENSSSCG00000010746	protein_coding	ADAM metallopeptidase domain 12 [Source:NCBI gene;Acc:100157228]
14	137101410	137264239	PTPRE	ENSSSCG00000010755	protein_coding	protein tyrosine phosphatase receptor type E [Source:NCBI gene;Acc:100155079]
14	137266634	137295666		ENSSSCG00000026302	protein_coding	marker of proliferation Ki-67 [Source:NCBI gene;Acc:102164100]
14	138499161	138779938	MGMT	ENSSSCG00000010756	protein_coding	O-6-methylguanine-DNA methyltransferase [Source:NCBI gene;Acc:100155050]
14	139774407	139954651	TCERG1L	ENSSSCG00000037698	protein_coding	transcription elongation regulator 1 like [Source:NCBI gene;Acc:100512137]
15	941505	965443	NMI	ENSSSCG00000022011	protein_coding	N-myc and STAT interactor [Source:NCBI gene;Acc:100621233]
15	23492904	23593742	CCDC93	ENSSSCG00000015714	protein_coding	coiled-coil domain containing 93 [Source:NCBI gene;Acc:100155996]
15	32600234	33267332	DLGAP2	ENSSSCG00000015746	protein_coding	DLG associated protein 2 [Source:NCBI gene;Acc:100523643]
15	71864739	71999212	SCN2A	ENSSSCG00000015905	protein_coding	sodium channel protein type 2 subunit alpha [Source:NCBI gene;Acc:100515171]
15	94351324	94601889	PMS1	ENSSSCG00000016045	protein_coding	PMS1 homolog 1, mismatch repair system component [Source:NCBI gene;Acc:100513383]
15	111281122	111303915	C2orf80	ENSSSCG00000032040	protein_coding	chromosome 15 C2orf80 homolog [Source:NCBI gene;Acc:100623528]
15	121522550	121547497	ASIC4	ENSSSCG00000029968	protein_coding	acid sensing ion channel subunit family member 4 [Source:NCBI gene;Acc:100737498]
15	131614740	131628619	ITM2C	ENSSSCG00000016267	protein_coding	integral membrane protein 2C [Source:NCBI gene;Acc:100144481]
15	135441906	135993311	AGAP1	ENSSSCG00000016317	protein_coding	ArfGAP with GTPase domain, ankyrin repeat and PH domain 1 [Source:NCBI gene;Acc:100620812]
15	137235936	137261057	RAB17	ENSSSCG00000016328	protein_coding	RAB17, member RAS oncogene family [Source:NCBI gene;Acc:100516468]
15	138623061	138628186		ENSSSCG00000051073	lncRNA
15	139268929	139277541	OTOS	ENSSSCG00000047413	protein_coding	otospiralin [Source:NCBI gene;Acc:100525436]
16	47917291	47996540	MCCC2	ENSSSCG00000016971	protein_coding	methylcrotonoyl-CoA carboxylase 2 [Source:NCBI gene;Acc:100518224]
16	54553933	55220310	SLIT3	ENSSSCG00000017012	protein_coding	slit guidance ligand 3 [Source:NCBI gene;Acc:100513444]
16	55418397	55595189	WWC1	ENSSSCG00000035456	protein_coding	WW and C2 domain containing 1 [Source:NCBI gene;Acc:100513827]
16	71778456	71821924	CCDC69	ENSSSCG00000040411	protein_coding	coiled-coil domain containing 69 [Source:NCBI gene;Acc:100515590]
16	78698806	78708508		ENSSSCG00000044371	lncRNA
17	10656884	10668664	GINS4	ENSSSCG00000037513	protein_coding	GINS complex subunit 4 [Source:NCBI gene;Acc:100738105]
17	12645747	13264199	PSD3	ENSSSCG00000007034	protein_coding	pleckstrin and Sec7 domain containing 3 [Source:NCBI gene;Acc:100623956]
17	27270214	27780529	SLC24A3	ENSSSCG00000007100	protein_coding	solute carrier family 24 member 3 [Source:NCBI gene;Acc:100625032]
17	27807244	28058135	RIN2	ENSSSCG00000028004	protein_coding	Ras and Rab interactor 2 [Source:NCBI gene;Acc:100625676]
17	41869051	41895625	FAM83D	ENSSSCG00000007351	protein_coding	family with sequence similarity 83 member D [Source:NCBI gene;Acc:102164658]
17	44331453	44464399		ENSSSCG00000045287	lncRNA
17	47773060	47849344	PTI	ENSSSCG00000039858	protein_coding	pancreatic trypsin inhibitor [Source:NCBI gene;Acc:100156830]
17	48714183	48815123	SLC13A3	ENSSSCG00000035906	protein_coding	solute carrier family 13 member 3 [Source:NCBI gene;Acc:100738810]
17	48743623	48817825	TP53RK	ENSSSCG00000007452	protein_coding	TP53 regulating kinase [Source:NCBI gene;Acc:100519282]
17	49258542	49390399	ZMYND8	ENSSSCG00000007454	protein_coding	zinc finger MYND-type containing 8 [Source:NCBI gene;Acc:100155989]
17	50353145	50550404	PREX1	ENSSSCG00000031118	protein_coding	phosphatidylinositol-3,4,5-trisphosphate dependent Rac exchange factor 1 [Source:NCBI gene;Acc:100621481]
17	50631092	50732243	ARFGEF2	ENSSSCG00000007460	protein_coding	ADP ribosylation factor guanine nucleotide exchange factor 2 [Source:NCBI gene;Acc:100523757]
17	50697342	50711026		ENSSSCG00000047554	protein_coding
17	60959274	61454191	CDH4	ENSSSCG00000025784	protein_coding	cadherin 4 [Source:NCBI gene;Acc:100626354]
17	62033014	62181480	GID8	ENSSSCG00000034173	protein_coding	GID complex subunit 8 homolog [Source:NCBI gene;Acc:100625042]
17	62075125	62093540	COL9A3	ENSSSCG00000040554	protein_coding	collagen type IX alpha 3 chain [Source:NCBI gene;Acc:110257487]
17	62085327	62115716	TCFL5	ENSSSCG00000038631	protein_coding	transcription factor like 5 [Source:NCBI gene;Acc:100620700]
17	62785419	62807552	ZNF512B	ENSSSCG00000035939	protein_coding	zinc finger protein 512B [Source:NCBI gene;Acc:110257382]
18	396263	518102	VIPR2	ENSSSCG00000016403	protein_coding	vasoactive intestinal peptide receptor 2 [Source:NCBI gene;Acc:100499553]
18	565132	643306	ESYT2	ENSSSCG00000016406	protein_coding	extended synaptotagmin 2 [Source:NCBI gene;Acc:100737296]
18	721131	1392870	PTPRN2	ENSSSCG00000026661	protein_coding	protein tyrosine phosphatase receptor type N2 [Source:NCBI gene;Acc:102158899]
18	3148481	3905410	DPP6	ENSSSCG00000016423	protein_coding	dipeptidyl peptidase like 6 [Source:NCBI gene;Acc:100621864]
18	9581384	9664749	KDM7A	ENSSSCG00000016501	protein_coding	lysine demethylase 7A [Source:NCBI gene;Acc:100515632]
18	19711112	19741637	KCP	ENSSSCG00000016574	protein_coding	kielin cysteine rich BMP regulator [Source:NCBI gene;Acc:100517738]
18	20261476	20653590	SND1	ENSSSCG00000016590	protein_coding	staphylococcal nuclease and tudor domain containing 1 [Source:NCBI gene;Acc:100521760]
18	37817289	37948659	EEPD1	ENSSSCG00000039703	protein_coding	endonuclease/exonuclease/phosphatase family domain containing 1 [Source:NCBI gene;Acc:100738248]
18	48961023	49192433	TNS3	ENSSSCG00000016725	protein_coding	tensin 3 [Source:NCBI gene;Acc:100524966]
18	50726894	50757649	NPC1L1	ENSSSCG00000016746	protein_coding	NPC1 like intracellular cholesterol transporter 1 [Source:NCBI gene;Acc:100515982]
18	50790472	51028917	GCK	ENSSSCG00000016751	protein_coding	glucokinase [Source:NCBI gene;Acc:100514142]
18	50861466	50957945	CAMK2B	ENSSSCG00000039535	protein_coding	calcium/calmodulin dependent protein kinase II beta [Source:NCBI gene;Acc:100516166]
