# Supplementary material for: Genome-wide DNA methylation analysis in Chinese Chenghua and Yorkshire pigs
Source: BMC Genom Data. 2021 Jun 16;22:21. doi: 10.1186/s12863-021-00977-0 (PMC8207654; doi:10.1186/s12863-021-00977-0)
Supplement: Supplementary file 5 — Additional file 5: Table S5. Summary of Gene Ontology (GO) enrichment and Kyoto Encyclopedia of Genes and Genomes (KEGG) pathway analysis in CHP vs. YP. [file 12863_2021_977_MOESM5_ESM.xlsx]

## Sheet: CH_YY_DMR_gene_GO_KEGG
Table S5. Summary of Gene Ontology (GO) enrichment and Kyoto Encyclopedia of Genes and Genomes (KEGG) pathway analysis in CHP vs. YP.
Category	Term	Count	P value	Related Genes
KEGG_PATHWAY	ssc04930:Type II diabetes mellitus	5	0.00362213	ENSSSCG00000009228, ENSSSCG00000016958, ENSSSCG00000003413, ENSSSCG00000016751, ENSSSCG00000008444
KEGG_PATHWAY	ssc04024:cAMP signaling pathway	9	0.00405349	ENSSSCG00000009228, ENSSSCG00000008724, ENSSSCG00000016958, ENSSSCG00000016726, ENSSSCG00000014391, ENSSSCG00000000614, ENSSSCG00000016403, ENSSSCG00000005743, ENSSSCG00000027952
KEGG_PATHWAY	ssc00230:Purine metabolism	8	0.00870528	ENSSSCG00000008226, ENSSSCG00000014438, ENSSSCG00000016726, ENSSSCG00000021472, ENSSSCG00000009310, ENSSSCG00000030016, ENSSSCG00000004027, ENSSSCG00000027952
Cellular component	GO:0005730~nucleolus	14	0.00918091	ENSSSCG00000010799, ENSSSCG00000026034, ENSSSCG00000030095, ENSSSCG00000013304, ENSSSCG00000011841, ENSSSCG00000016501, ENSSSCG00000005706, ENSSSCG00000026302, ENSSSCG00000007815, ENSSSCG00000003833, ENSSSCG00000008890, ENSSSCG00000005720, ENSSSCG00000005102, ENSSSCG00000027557
Biological process	GO:0006360~transcription from RNA polymerase I promoter	3	0.00993722	ENSSSCG00000008226, ENSSSCG00000021472, ENSSSCG00000009310
Cellular component	GO:0005736~DNA-directed RNA polymerase I complex	3	0.0151088	ENSSSCG00000008226, ENSSSCG00000021472, ENSSSCG00000009310
Cellular component	GO:0016020~membrane	18	0.0163936	ENSSSCG00000006783, ENSSSCG00000010756, ENSSSCG00000000095, ENSSSCG00000008724, ENSSSCG00000007452, ENSSSCG00000017419, ENSSSCG00000006083, ENSSSCG00000015733, ENSSSCG00000017923, ENSSSCG00000013304, ENSSSCG00000017753, ENSSSCG00000012862, ENSSSCG00000001837, ENSSSCG00000000985, ENSSSCG00000020736, ENSSSCG00000005702, ENSSSCG00000026302, ENSSSCG00000007815
Biological process	GO:0060349~bone morphogenesis	3	0.0219074	ENSSSCG00000030420, ENSSSCG00000015512, ENSSSCG00000029879
KEGG_PATHWAY	ssc04530:Tight junction	5	0.0262398	ENSSSCG00000000145, ENSSSCG00000017934, ENSSSCG00000009500, ENSSSCG00000018005, ENSSSCG00000008444
KEGG_PATHWAY	ssc05200:Pathways in cancer	11	0.0266711	ENSSSCG00000009228, ENSSSCG00000009527, ENSSSCG00000005706, ENSSSCG00000016958, ENSSSCG00000016726, ENSSSCG00000030095, ENSSSCG00000015733, ENSSSCG00000003413, ENSSSCG00000021068, ENSSSCG00000009545, ENSSSCG00000027952
Molecular function	GO:0047555~3',5'-cyclic-GMP phosphodiesterase activity	2	0.0278638	ENSSSCG00000014438, ENSSSCG00000030016
Biological process	GO:0016477~cell migration	5	0.0295435	ENSSSCG00000007477, ENSSSCG00000022318, ENSSSCG00000009132, ENSSSCG00000016725, ENSSSCG00000005743
Biological process	GO:0043123~positive regulation of I-kappaB kinase/NF-kappaB signaling	5	0.0305883	ENSSSCG00000005706, ENSSSCG00000009283, ENSSSCG00000029879, ENSSSCG00000021068, ENSSSCG00000009389
Biological process	GO:0019933~cAMP-mediated signaling	3	0.0319918	ENSSSCG00000016726, ENSSSCG00000017753, ENSSSCG00000027952
Biological process	GO:0007165~signal transduction	10	0.035956	ENSSSCG00000014394, ENSSSCG00000029234, ENSSSCG00000014438, ENSSSCG00000014391, ENSSSCG00000004545, ENSSSCG00000010691, ENSSSCG00000021068, ENSSSCG00000030016, ENSSSCG00000002451, ENSSSCG00000000021
Biological process	GO:0071340~skeletal muscle acetylcholine-gated channel clustering	2	0.0380398	ENSSSCG00000028911, ENSSSCG00000022874
KEGG_PATHWAY	ssc04950:Maturity onset diabetes of the young	3	0.0383205	ENSSSCG00000022417, ENSSSCG00000016751, ENSSSCG00000024975
Molecular function	GO:0003676~nucleic acid binding	12	0.0424274	ENSSSCG00000021457, ENSSSCG00000006783, ENSSSCG00000022534, ENSSSCG00000029234, ENSSSCG00000022668, ENSSSCG00000001865, ENSSSCG00000000702, ENSSSCG00000015733, ENSSSCG00000004070, ENSSSCG00000011258, ENSSSCG00000027207, ENSSSCG00000005102
Biological process	GO:0030097~hemopoiesis	3	0.0435412	ENSSSCG00000020736, ENSSSCG00000030095, ENSSSCG00000008434
Biological process	GO:0043087~regulation of GTPase activity	3	0.0435412	ENSSSCG00000003413, ENSSSCG00000000021, ENSSSCG00000016687
Molecular function	GO:0003899~DNA-directed RNA polymerase activity	3	0.0441203	ENSSSCG00000008226, ENSSSCG00000021472, ENSSSCG00000009310
Cellular component	GO:0005654~nucleoplasm	20	0.0452269	ENSSSCG00000007477, ENSSSCG00000010756, ENSSSCG00000002350, ENSSSCG00000010726, ENSSSCG00000017419, ENSSSCG00000004052, ENSSSCG00000010746, ENSSSCG00000016501, ENSSSCG00000001837, ENSSSCG00000003905, ENSSSCG00000006709, ENSSSCG00000005706, ENSSSCG00000022417, ENSSSCG00000023803, ENSSSCG00000003712, ENSSSCG00000022011, ENSSSCG00000005102, ENSSSCG00000009226, ENSSSCG00000027557, ENSSSCG00000007720
Molecular function	GO:0001077~transcriptional activator activity, RNA polymerase II core promoter proximal region sequence-specific binding	6	0.0471076	ENSSSCG00000007477, ENSSSCG00000009040, ENSSSCG00000023803, ENSSSCG00000030947, ENSSSCG00000005702, ENSSSCG00000015733
